# Supplementary material for: Enhanced pre-pubertal nutrition upregulates mitochondrial function in testes and sperm of post-pubertal Holstein bulls
Source: Sci Rep. 2020 Feb 10;10:2235. doi: 10.1038/s41598-020-59067-3 (PMC7010748; doi:10.1038/s41598-020-59067-3)
Supplement: Supplementary file 2 — Dataset 1. [file 41598_2020_59067_MOESM2_ESM.csv]

Supplementary dataset 1. List of Ensembl IDs of genes used as background for analysis in DAVID.
GENE ID
ENSBTAG00000002749
ENSBTAG00000007163
ENSBTAG00000016894
ENSBTAG00000011770
ENSBTAG00000025882
ENSBTAG00000017463
ENSBTAG00000025340
ENSBTAG00000000428
ENSBTAG00000002272
ENSBTAG00000015036
ENSBTAG00000033160
ENSBTAG00000044427
ENSBTAG00000011311
ENSBTAG00000045039
ENSBTAG00000002902
ENSBTAG00000002999
ENSBTAG00000008632
ENSBTAG00000008935
ENSBTAG00000009163
ENSBTAG00000014461
ENSBTAG00000015268
ENSBTAG00000015490
ENSBTAG00000015829
ENSBTAG00000027711
ENSBTAG00000040061
ENSBTAG00000046319
ENSBTAG00000000076
ENSBTAG00000000343
ENSBTAG00000000605
ENSBTAG00000000622
ENSBTAG00000000694
ENSBTAG00000001471
ENSBTAG00000001593
ENSBTAG00000001782
ENSBTAG00000001792
ENSBTAG00000002094
ENSBTAG00000002282
ENSBTAG00000002593
ENSBTAG00000002668
ENSBTAG00000002715
ENSBTAG00000002748
ENSBTAG00000002904
ENSBTAG00000003161
ENSBTAG00000003217
ENSBTAG00000003303
ENSBTAG00000003334
ENSBTAG00000003404
ENSBTAG00000003409
ENSBTAG00000003578
ENSBTAG00000003846
ENSBTAG00000004257
ENSBTAG00000004283
ENSBTAG00000004296
ENSBTAG00000004318
ENSBTAG00000004423
ENSBTAG00000005238
ENSBTAG00000005328
ENSBTAG00000005622
ENSBTAG00000005754
ENSBTAG00000005946
ENSBTAG00000006371
ENSBTAG00000006393
ENSBTAG00000007137
ENSBTAG00000007350
ENSBTAG00000007572
ENSBTAG00000007740
ENSBTAG00000007992
ENSBTAG00000008314
ENSBTAG00000008340
ENSBTAG00000008347
ENSBTAG00000008543
ENSBTAG00000008633
ENSBTAG00000008648
ENSBTAG00000009125
ENSBTAG00000009384
ENSBTAG00000009441
ENSBTAG00000009461
ENSBTAG00000009547
ENSBTAG00000009638
ENSBTAG00000009784
ENSBTAG00000009851
ENSBTAG00000010012
ENSBTAG00000010334
ENSBTAG00000010338
ENSBTAG00000010347
ENSBTAG00000010552
ENSBTAG00000010584
ENSBTAG00000011137
ENSBTAG00000011249
ENSBTAG00000011262
ENSBTAG00000012148
ENSBTAG00000012177
ENSBTAG00000012242
ENSBTAG00000012485
ENSBTAG00000012615
ENSBTAG00000012988
ENSBTAG00000013126
ENSBTAG00000013198
ENSBTAG00000013334
ENSBTAG00000013613
ENSBTAG00000013776
ENSBTAG00000014091
ENSBTAG00000014223
ENSBTAG00000014226
ENSBTAG00000014343
ENSBTAG00000014353
ENSBTAG00000014388
ENSBTAG00000014695
ENSBTAG00000014872
ENSBTAG00000014883
ENSBTAG00000014964
ENSBTAG00000015092
ENSBTAG00000015098
ENSBTAG00000015151
ENSBTAG00000015278
ENSBTAG00000015602
ENSBTAG00000016098
ENSBTAG00000016498
ENSBTAG00000016899
ENSBTAG00000016988
ENSBTAG00000017016
ENSBTAG00000017053
ENSBTAG00000017296
ENSBTAG00000017362
ENSBTAG00000017492
ENSBTAG00000017496
ENSBTAG00000017689
ENSBTAG00000017711
ENSBTAG00000017745
ENSBTAG00000018320
ENSBTAG00000018479
ENSBTAG00000018542
ENSBTAG00000018637
ENSBTAG00000018862
ENSBTAG00000018937
ENSBTAG00000019418
ENSBTAG00000019556
ENSBTAG00000019745
ENSBTAG00000019761
ENSBTAG00000019911
ENSBTAG00000020031
ENSBTAG00000020221
ENSBTAG00000020555
ENSBTAG00000020733
ENSBTAG00000020907
ENSBTAG00000020998
ENSBTAG00000021066
ENSBTAG00000021316
ENSBTAG00000021663
ENSBTAG00000021916
ENSBTAG00000023452
ENSBTAG00000023487
ENSBTAG00000023541
ENSBTAG00000024233
ENSBTAG00000024394
ENSBTAG00000024582
ENSBTAG00000024604
ENSBTAG00000025814
ENSBTAG00000026260
ENSBTAG00000026650
ENSBTAG00000026886
ENSBTAG00000030302
ENSBTAG00000030503
ENSBTAG00000030587
ENSBTAG00000030820
ENSBTAG00000032018
ENSBTAG00000033284
ENSBTAG00000033422
ENSBTAG00000033457
ENSBTAG00000033603
ENSBTAG00000034952
ENSBTAG00000035174
ENSBTAG00000035199
ENSBTAG00000037565
ENSBTAG00000038896
ENSBTAG00000039593
ENSBTAG00000040070
ENSBTAG00000043250
ENSBTAG00000044126
ENSBTAG00000044606
ENSBTAG00000046531
ENSBTAG00000047029
ENSBTAG00000047636
ENSBTAG00000017386
ENSBTAG00000012119
ENSBTAG00000000937
ENSBTAG00000001005
ENSBTAG00000001212
ENSBTAG00000001520
ENSBTAG00000002452
ENSBTAG00000003948
ENSBTAG00000004739
ENSBTAG00000004829
ENSBTAG00000004874
ENSBTAG00000006323
ENSBTAG00000009560
ENSBTAG00000010976
ENSBTAG00000011134
ENSBTAG00000011658
ENSBTAG00000012003
ENSBTAG00000012397
ENSBTAG00000013072
ENSBTAG00000014608
ENSBTAG00000015053
ENSBTAG00000015857
ENSBTAG00000016139
ENSBTAG00000017212
ENSBTAG00000017517
ENSBTAG00000018339
ENSBTAG00000018497
ENSBTAG00000019265
ENSBTAG00000019750
ENSBTAG00000020935
ENSBTAG00000030164
ENSBTAG00000038048
ENSBTAG00000040277
ENSBTAG00000045661
ENSBTAG00000009908
ENSBTAG00000034283
ENSBTAG00000000417
ENSBTAG00000001752
ENSBTAG00000006182
ENSBTAG00000007116
ENSBTAG00000007900
ENSBTAG00000008333
ENSBTAG00000012107
ENSBTAG00000012977
ENSBTAG00000014202
ENSBTAG00000014947
ENSBTAG00000015434
ENSBTAG00000017246
ENSBTAG00000020153
ENSBTAG00000021786
ENSBTAG00000031834
ENSBTAG00000033884
ENSBTAG00000037972
ENSBTAG00000043979
ENSBTAG00000002586
ENSBTAG00000002708
ENSBTAG00000013761
ENSBTAG00000016522
ENSBTAG00000018387
ENSBTAG00000021549
ENSBTAG00000021705
ENSBTAG00000005912
ENSBTAG00000005142
ENSBTAG00000016075
ENSBTAG00000016742
ENSBTAG00000017815
ENSBTAG00000004008
ENSBTAG00000011420
ENSBTAG00000011541
ENSBTAG00000026192
ENSBTAG00000047502
ENSBTAG00000019045
ENSBTAG00000015226
ENSBTAG00000039138
ENSBTAG00000003126
ENSBTAG00000006204
ENSBTAG00000006373
ENSBTAG00000006564
ENSBTAG00000006988
ENSBTAG00000007067
ENSBTAG00000007485
ENSBTAG00000007545
ENSBTAG00000007634
ENSBTAG00000009818
ENSBTAG00000011694
ENSBTAG00000011998
ENSBTAG00000012069
ENSBTAG00000012099
ENSBTAG00000013051
ENSBTAG00000014579
ENSBTAG00000014583
ENSBTAG00000015004
ENSBTAG00000015012
ENSBTAG00000016599
ENSBTAG00000016819
ENSBTAG00000020251
ENSBTAG00000030544
ENSBTAG00000033008
ENSBTAG00000034255
ENSBTAG00000038842
ENSBTAG00000047793
ENSBTAG00000048280
ENSBTAG00000003484
ENSBTAG00000001780
ENSBTAG00000018035
ENSBTAG00000006646
ENSBTAG00000001777
ENSBTAG00000001842
ENSBTAG00000002048
ENSBTAG00000002471
ENSBTAG00000002489
ENSBTAG00000002966
ENSBTAG00000003679
ENSBTAG00000003967
ENSBTAG00000004409
ENSBTAG00000005845
ENSBTAG00000008116
ENSBTAG00000011212
ENSBTAG00000011787
ENSBTAG00000013136
ENSBTAG00000013343
ENSBTAG00000015090
ENSBTAG00000016845
ENSBTAG00000017790
ENSBTAG00000019031
ENSBTAG00000019730
ENSBTAG00000020177
ENSBTAG00000022009
ENSBTAG00000025280
ENSBTAG00000026657
ENSBTAG00000046298
ENSBTAG00000032719
ENSBTAG00000000736
ENSBTAG00000001938
ENSBTAG00000002594
ENSBTAG00000002648
ENSBTAG00000003836
ENSBTAG00000004120
ENSBTAG00000005210
ENSBTAG00000007003
ENSBTAG00000007398
ENSBTAG00000007802
ENSBTAG00000008053
ENSBTAG00000008649
ENSBTAG00000008765
ENSBTAG00000009636
ENSBTAG00000010232
ENSBTAG00000010462
ENSBTAG00000011192
ENSBTAG00000011760
ENSBTAG00000012499
ENSBTAG00000014101
ENSBTAG00000015041
ENSBTAG00000015473
ENSBTAG00000015802
ENSBTAG00000016441
ENSBTAG00000018046
ENSBTAG00000018313
ENSBTAG00000018688
ENSBTAG00000018852
ENSBTAG00000019510
ENSBTAG00000019812
ENSBTAG00000019867
ENSBTAG00000020795
ENSBTAG00000021720
ENSBTAG00000021979
ENSBTAG00000025071
ENSBTAG00000027390
ENSBTAG00000031432
ENSBTAG00000032557
ENSBTAG00000039709
ENSBTAG00000040151
ENSBTAG00000046415
ENSBTAG00000014523
ENSBTAG00000000421
ENSBTAG00000013667
ENSBTAG00000001648
ENSBTAG00000002735
ENSBTAG00000005785
ENSBTAG00000008590
ENSBTAG00000008772
ENSBTAG00000011373
ENSBTAG00000021183
ENSBTAG00000031786
ENSBTAG00000034691
ENSBTAG00000001810
ENSBTAG00000003229
ENSBTAG00000007065
ENSBTAG00000012756
ENSBTAG00000040005
ENSBTAG00000010370
ENSBTAG00000039720
ENSBTAG00000007968
ENSBTAG00000008403
ENSBTAG00000014936
ENSBTAG00000016319
ENSBTAG00000012072
ENSBTAG00000011918
ENSBTAG00000013390
ENSBTAG00000044099
ENSBTAG00000015579
ENSBTAG00000024809
ENSBTAG00000005732
ENSBTAG00000007796
ENSBTAG00000009657
ENSBTAG00000021011
ENSBTAG00000000913
ENSBTAG00000002000
ENSBTAG00000002182
ENSBTAG00000002871
ENSBTAG00000003728
ENSBTAG00000004564
ENSBTAG00000005285
ENSBTAG00000006101
ENSBTAG00000007497
ENSBTAG00000010904
ENSBTAG00000014729
ENSBTAG00000018278
ENSBTAG00000021611
ENSBTAG00000027612
ENSBTAG00000047856
ENSBTAG00000044029
ENSBTAG00000003960
ENSBTAG00000018321
ENSBTAG00000021395
ENSBTAG00000014339
ENSBTAG00000001868
ENSBTAG00000006578
ENSBTAG00000014450
ENSBTAG00000046348
ENSBTAG00000006998
ENSBTAG00000010483
ENSBTAG00000017029
ENSBTAG00000047330
ENSBTAG00000012791
ENSBTAG00000015283
ENSBTAG00000011559
ENSBTAG00000011573
ENSBTAG00000004139
ENSBTAG00000007898
ENSBTAG00000004472
ENSBTAG00000004651
ENSBTAG00000008122
ENSBTAG00000019147
ENSBTAG00000038146
ENSBTAG00000008835
ENSBTAG00000012191
ENSBTAG00000005218
ENSBTAG00000000746
ENSBTAG00000021227
ENSBTAG00000022032
ENSBTAG00000025817
ENSBTAG00000045931
ENSBTAG00000030976
ENSBTAG00000019543
ENSBTAG00000021632
ENSBTAG00000021633
ENSBTAG00000012677
ENSBTAG00000014926
ENSBTAG00000018883
ENSBTAG00000003259
ENSBTAG00000011885
ENSBTAG00000014005
ENSBTAG00000043573
ENSBTAG00000047973
ENSBTAG00000040318
ENSBTAG00000026263
ENSBTAG00000004664
ENSBTAG00000004912
ENSBTAG00000004916
ENSBTAG00000008429
ENSBTAG00000010311
ENSBTAG00000013587
ENSBTAG00000014422
ENSBTAG00000017706
ENSBTAG00000021577
ENSBTAG00000030319
ENSBTAG00000031252
ENSBTAG00000047265
ENSBTAG00000004290
ENSBTAG00000005465
ENSBTAG00000003576
ENSBTAG00000007357
ENSBTAG00000026936
ENSBTAG00000003225
ENSBTAG00000004823
ENSBTAG00000013038
ENSBTAG00000008798
ENSBTAG00000002528
ENSBTAG00000002874
ENSBTAG00000004709
ENSBTAG00000004872
ENSBTAG00000007620
ENSBTAG00000007737
ENSBTAG00000009535
ENSBTAG00000009877
ENSBTAG00000009902
ENSBTAG00000012111
ENSBTAG00000012550
ENSBTAG00000015002
ENSBTAG00000015798
ENSBTAG00000016079
ENSBTAG00000017068
ENSBTAG00000020449
ENSBTAG00000021218
ENSBTAG00000021288
ENSBTAG00000038745
ENSBTAG00000043961
ENSBTAG00000045736
ENSBTAG00000047299
ENSBTAG00000048213
ENSBTAG00000000988
ENSBTAG00000001917
ENSBTAG00000007540
ENSBTAG00000031837
ENSBTAG00000044015
ENSBTAG00000003713
ENSBTAG00000006108
ENSBTAG00000007730
ENSBTAG00000007933
ENSBTAG00000013283
ENSBTAG00000014069
ENSBTAG00000016264
ENSBTAG00000017177
ENSBTAG00000017628
ENSBTAG00000017890
ENSBTAG00000019001
ENSBTAG00000019998
ENSBTAG00000020663
ENSBTAG00000020807
ENSBTAG00000011057
ENSBTAG00000010451
ENSBTAG00000011754
ENSBTAG00000025001
ENSBTAG00000031641
ENSBTAG00000032651
ENSBTAG00000002425
ENSBTAG00000003642
ENSBTAG00000005709
ENSBTAG00000009121
ENSBTAG00000011731
ENSBTAG00000014669
ENSBTAG00000015598
ENSBTAG00000016230
ENSBTAG00000019704
ENSBTAG00000031797
ENSBTAG00000007812
ENSBTAG00000003914
ENSBTAG00000004193
ENSBTAG00000022632
ENSBTAG00000002291
ENSBTAG00000011986
ENSBTAG00000016932
ENSBTAG00000017267
ENSBTAG00000019721
ENSBTAG00000021944
ENSBTAG00000005444
ENSBTAG00000012421
ENSBTAG00000013779
ENSBTAG00000016429
ENSBTAG00000017441
ENSBTAG00000045847
ENSBTAG00000019701
ENSBTAG00000020042
ENSBTAG00000020927
ENSBTAG00000005180
ENSBTAG00000006767
ENSBTAG00000006919
ENSBTAG00000012634
ENSBTAG00000000387
ENSBTAG00000007537
ENSBTAG00000008075
ENSBTAG00000011263
ENSBTAG00000012594
ENSBTAG00000013461
ENSBTAG00000016596
ENSBTAG00000016758
ENSBTAG00000019253
ENSBTAG00000019304
ENSBTAG00000012880
ENSBTAG00000000250
ENSBTAG00000003067
ENSBTAG00000005446
ENSBTAG00000009077
ENSBTAG00000009549
ENSBTAG00000010624
ENSBTAG00000043567
ENSBTAG00000007253
ENSBTAG00000013600
ENSBTAG00000017461
ENSBTAG00000034269
ENSBTAG00000024378
ENSBTAG00000000026
ENSBTAG00000020613
ENSBTAG00000027879
ENSBTAG00000001885
ENSBTAG00000018085
ENSBTAG00000021438
ENSBTAG00000021992
ENSBTAG00000010799
ENSBTAG00000011442
ENSBTAG00000014208
ENSBTAG00000010711
ENSBTAG00000011742
ENSBTAG00000011837
ENSBTAG00000019906
ENSBTAG00000038920
ENSBTAG00000043558
ENSBTAG00000020905
ENSBTAG00000019062
ENSBTAG00000015326
ENSBTAG00000012962
ENSBTAG00000019403
ENSBTAG00000000808
ENSBTAG00000010832
ENSBTAG00000014958
ENSBTAG00000018655
ENSBTAG00000020431
ENSBTAG00000033954
ENSBTAG00000022069
ENSBTAG00000014540
ENSBTAG00000020880
ENSBTAG00000006666
ENSBTAG00000025540
ENSBTAG00000006059
ENSBTAG00000011943
ENSBTAG00000015136
ENSBTAG00000005481
ENSBTAG00000010602
ENSBTAG00000017999
ENSBTAG00000010170
ENSBTAG00000039195
ENSBTAG00000015910
ENSBTAG00000019891
ENSBTAG00000045936
ENSBTAG00000000014
ENSBTAG00000001017
ENSBTAG00000020657
ENSBTAG00000046373
ENSBTAG00000005847
ENSBTAG00000008396
ENSBTAG00000015049
ENSBTAG00000018903
ENSBTAG00000012796
ENSBTAG00000019470
ENSBTAG00000001762
ENSBTAG00000019077
ENSBTAG00000026953
ENSBTAG00000002571
ENSBTAG00000018593
ENSBTAG00000001783
ENSBTAG00000011842
ENSBTAG00000016229
ENSBTAG00000011822
ENSBTAG00000012186
ENSBTAG00000015006
ENSBTAG00000017852
ENSBTAG00000004803
ENSBTAG00000014034
ENSBTAG00000019052
ENSBTAG00000021293
ENSBTAG00000040308
ENSBTAG00000000091
ENSBTAG00000002734
ENSBTAG00000011836
ENSBTAG00000014975
ENSBTAG00000021836
ENSBTAG00000046644
ENSBTAG00000016103
ENSBTAG00000016524
ENSBTAG00000040358
ENSBTAG00000000810
ENSBTAG00000001093
ENSBTAG00000006138
ENSBTAG00000016260
ENSBTAG00000015681
ENSBTAG00000000284
ENSBTAG00000000435
ENSBTAG00000000789
ENSBTAG00000001022
ENSBTAG00000008222
ENSBTAG00000009509
ENSBTAG00000012725
ENSBTAG00000018469
ENSBTAG00000019462
ENSBTAG00000021357
ENSBTAG00000030174
ENSBTAG00000043557
ENSBTAG00000000158
ENSBTAG00000010176
ENSBTAG00000001840
ENSBTAG00000001994
ENSBTAG00000002292
ENSBTAG00000002688
ENSBTAG00000005907
ENSBTAG00000008439
ENSBTAG00000009928
ENSBTAG00000010318
ENSBTAG00000011575
ENSBTAG00000012644
ENSBTAG00000013411
ENSBTAG00000015188
ENSBTAG00000020405
ENSBTAG00000030962
ENSBTAG00000032247
ENSBTAG00000032694
ENSBTAG00000040169
ENSBTAG00000043568
ENSBTAG00000045829
ENSBTAG00000002203
ENSBTAG00000007360
ENSBTAG00000014068
ENSBTAG00000019772
ENSBTAG00000020387
ENSBTAG00000021192
ENSBTAG00000000021
ENSBTAG00000008060
ENSBTAG00000013961
ENSBTAG00000020150
ENSBTAG00000018483
ENSBTAG00000004161
ENSBTAG00000007605
ENSBTAG00000025898
ENSBTAG00000000879
ENSBTAG00000001138
ENSBTAG00000001619
ENSBTAG00000004449
ENSBTAG00000007859
ENSBTAG00000009079
ENSBTAG00000009242
ENSBTAG00000009307
ENSBTAG00000012632
ENSBTAG00000013988
ENSBTAG00000016559
ENSBTAG00000017605
ENSBTAG00000021073
ENSBTAG00000033331
ENSBTAG00000002105
ENSBTAG00000014399
ENSBTAG00000006609
ENSBTAG00000047879
ENSBTAG00000003895
ENSBTAG00000005426
ENSBTAG00000006370
ENSBTAG00000000562
ENSBTAG00000001405
ENSBTAG00000001933
ENSBTAG00000002784
ENSBTAG00000004422
ENSBTAG00000007112
ENSBTAG00000010465
ENSBTAG00000010545
ENSBTAG00000010546
ENSBTAG00000010803
ENSBTAG00000011583
ENSBTAG00000013502
ENSBTAG00000014607
ENSBTAG00000016427
ENSBTAG00000018072
ENSBTAG00000019986
ENSBTAG00000040378
ENSBTAG00000047532
ENSBTAG00000004199
ENSBTAG00000017794
ENSBTAG00000018813
ENSBTAG00000001360
ENSBTAG00000005573
ENSBTAG00000015893
ENSBTAG00000021802
ENSBTAG00000007756
ENSBTAG00000012511
ENSBTAG00000021620
ENSBTAG00000002721
ENSBTAG00000005763
ENSBTAG00000006185
ENSBTAG00000011825
ENSBTAG00000012070
ENSBTAG00000026796
ENSBTAG00000032122
ENSBTAG00000046846
ENSBTAG00000007346
ENSBTAG00000046142
ENSBTAG00000010701
ENSBTAG00000008110
ENSBTAG00000012744
ENSBTAG00000014136
ENSBTAG00000017631
ENSBTAG00000020089
ENSBTAG00000015103
ENSBTAG00000022721
ENSBTAG00000021606
ENSBTAG00000012898
ENSBTAG00000018513
ENSBTAG00000020132
ENSBTAG00000016037
ENSBTAG00000010897
ENSBTAG00000016213
ENSBTAG00000026916
ENSBTAG00000012344
ENSBTAG00000012630
ENSBTAG00000015609
ENSBTAG00000030675
ENSBTAG00000042741
ENSBTAG00000000042
ENSBTAG00000003279
ENSBTAG00000005577
ENSBTAG00000009306
ENSBTAG00000009401
ENSBTAG00000009508
ENSBTAG00000011843
ENSBTAG00000012144
ENSBTAG00000012788
ENSBTAG00000015820
ENSBTAG00000016243
ENSBTAG00000016281
ENSBTAG00000018613
ENSBTAG00000021715
ENSBTAG00000025425
ENSBTAG00000033186
ENSBTAG00000035110
ENSBTAG00000020410
ENSBTAG00000005760
ENSBTAG00000013057
ENSBTAG00000010541
ENSBTAG00000004999
ENSBTAG00000022027
ENSBTAG00000046569
ENSBTAG00000031335
ENSBTAG00000003981
ENSBTAG00000017802
ENSBTAG00000026716
ENSBTAG00000018594
ENSBTAG00000039618
ENSBTAG00000047680
ENSBTAG00000016890
ENSBTAG00000026915
ENSBTAG00000027789
ENSBTAG00000003553
ENSBTAG00000011416
ENSBTAG00000005349
ENSBTAG00000003432
ENSBTAG00000004154
ENSBTAG00000006158
ENSBTAG00000007442
ENSBTAG00000008826
ENSBTAG00000009098
ENSBTAG00000009778
ENSBTAG00000010812
ENSBTAG00000014041
ENSBTAG00000018951
ENSBTAG00000023144
ENSBTAG00000040360
ENSBTAG00000046971
ENSBTAG00000001209
ENSBTAG00000016621
ENSBTAG00000005898
ENSBTAG00000010723
ENSBTAG00000045732
ENSBTAG00000013326
ENSBTAG00000001594
ENSBTAG00000005489
ENSBTAG00000006517
ENSBTAG00000008251
ENSBTAG00000011105
ENSBTAG00000019601
ENSBTAG00000003617
ENSBTAG00000013947
ENSBTAG00000017421
ENSBTAG00000021772
ENSBTAG00000030927
ENSBTAG00000001647
ENSBTAG00000005385
ENSBTAG00000010935
ENSBTAG00000038434
ENSBTAG00000017266
ENSBTAG00000010529
ENSBTAG00000011790
ENSBTAG00000014123
ENSBTAG00000038931
ENSBTAG00000003228
ENSBTAG00000005163
ENSBTAG00000005394
ENSBTAG00000005542
ENSBTAG00000006487
ENSBTAG00000015546
ENSBTAG00000025413
ENSBTAG00000030200
ENSBTAG00000047875
ENSBTAG00000003097
ENSBTAG00000046394
ENSBTAG00000003509
ENSBTAG00000003962
ENSBTAG00000010995
ENSBTAG00000027772
ENSBTAG00000037937
ENSBTAG00000005620
ENSBTAG00000012058
ENSBTAG00000008946
ENSBTAG00000010910
ENSBTAG00000004168
ENSBTAG00000002060
ENSBTAG00000005819
ENSBTAG00000006245
ENSBTAG00000007368
ENSBTAG00000011010
ENSBTAG00000012164
ENSBTAG00000013273
ENSBTAG00000015394
ENSBTAG00000021972
ENSBTAG00000044044
ENSBTAG00000004862
ENSBTAG00000017325
ENSBTAG00000021872
ENSBTAG00000044880
ENSBTAG00000004632
ENSBTAG00000017964
ENSBTAG00000020186
ENSBTAG00000024605
ENSBTAG00000038316
ENSBTAG00000000902
ENSBTAG00000002045
ENSBTAG00000019436
ENSBTAG00000019927
ENSBTAG00000021344
ENSBTAG00000020638
ENSBTAG00000000998
ENSBTAG00000000528
ENSBTAG00000001449
ENSBTAG00000004222
ENSBTAG00000004636
ENSBTAG00000005073
ENSBTAG00000006590
ENSBTAG00000006618
ENSBTAG00000007233
ENSBTAG00000008024
ENSBTAG00000008990
ENSBTAG00000009903
ENSBTAG00000010297
ENSBTAG00000010841
ENSBTAG00000010884
ENSBTAG00000014235
ENSBTAG00000016005
ENSBTAG00000016224
ENSBTAG00000017061
ENSBTAG00000021515
ENSBTAG00000019255
ENSBTAG00000003740
ENSBTAG00000005161
ENSBTAG00000005403
ENSBTAG00000010492
ENSBTAG00000011719
ENSBTAG00000011963
ENSBTAG00000013953
ENSBTAG00000014451
ENSBTAG00000021036
ENSBTAG00000023610
ENSBTAG00000024781
ENSBTAG00000002199
ENSBTAG00000008693
ENSBTAG00000019830
ENSBTAG00000019494
ENSBTAG00000019831
ENSBTAG00000012037
ENSBTAG00000017069
ENSBTAG00000018471
ENSBTAG00000001834
ENSBTAG00000025564
ENSBTAG00000005765
ENSBTAG00000046663
ENSBTAG00000013096
ENSBTAG00000010990
ENSBTAG00000012675
ENSBTAG00000013264
ENSBTAG00000017929
ENSBTAG00000024280
ENSBTAG00000047694
ENSBTAG00000015437
ENSBTAG00000017218
ENSBTAG00000011224
ENSBTAG00000015109
ENSBTAG00000030225
ENSBTAG00000037996
ENSBTAG00000004590
ENSBTAG00000010760
ENSBTAG00000012638
ENSBTAG00000013708
ENSBTAG00000014971
ENSBTAG00000018070
ENSBTAG00000021744
ENSBTAG00000019877
ENSBTAG00000002783
ENSBTAG00000002798
ENSBTAG00000004344
ENSBTAG00000005693
ENSBTAG00000005868
ENSBTAG00000005871
ENSBTAG00000006104
ENSBTAG00000006124
ENSBTAG00000014099
ENSBTAG00000014492
ENSBTAG00000015499
ENSBTAG00000016133
ENSBTAG00000019615
ENSBTAG00000031447
ENSBTAG00000033806
ENSBTAG00000039951
ENSBTAG00000040350
ENSBTAG00000017051
ENSBTAG00000000960
ENSBTAG00000007754
ENSBTAG00000000162
ENSBTAG00000016555
ENSBTAG00000047997
ENSBTAG00000002881
ENSBTAG00000004783
ENSBTAG00000006075
ENSBTAG00000013454
ENSBTAG00000014387
ENSBTAG00000018263
ENSBTAG00000027361
ENSBTAG00000039662
ENSBTAG00000034442
ENSBTAG00000012936
ENSBTAG00000020123
ENSBTAG00000031569
ENSBTAG00000006161
ENSBTAG00000008993
ENSBTAG00000019025
ENSBTAG00000020776
ENSBTAG00000002468
ENSBTAG00000014970
ENSBTAG00000015590
ENSBTAG00000007609
ENSBTAG00000018417
ENSBTAG00000013063
ENSBTAG00000015551
ENSBTAG00000009032
ENSBTAG00000010487
ENSBTAG00000017840
ENSBTAG00000019136
ENSBTAG00000020662
ENSBTAG00000022020
ENSBTAG00000045910
ENSBTAG00000007498
ENSBTAG00000017010
ENSBTAG00000038755
ENSBTAG00000047992
ENSBTAG00000011145
ENSBTAG00000000241
ENSBTAG00000008109
ENSBTAG00000018524
ENSBTAG00000002327
ENSBTAG00000002829
ENSBTAG00000003936
ENSBTAG00000005225
ENSBTAG00000007589
ENSBTAG00000008065
ENSBTAG00000014060
ENSBTAG00000015371
ENSBTAG00000017457
ENSBTAG00000019017
ENSBTAG00000020661
ENSBTAG00000021900
ENSBTAG00000026585
ENSBTAG00000001794
ENSBTAG00000005178
ENSBTAG00000005296
ENSBTAG00000013169
ENSBTAG00000016309
ENSBTAG00000017719
ENSBTAG00000017788
ENSBTAG00000018282
ENSBTAG00000018557
ENSBTAG00000019648
ENSBTAG00000024081
ENSBTAG00000040031
ENSBTAG00000045590
ENSBTAG00000048107
ENSBTAG00000010504
ENSBTAG00000016034
ENSBTAG00000018971
ENSBTAG00000046855
ENSBTAG00000003328
ENSBTAG00000000246
ENSBTAG00000009899
ENSBTAG00000031249
ENSBTAG00000015379
ENSBTAG00000012371
ENSBTAG00000012723
ENSBTAG00000003579
ENSBTAG00000009534
ENSBTAG00000001425
ENSBTAG00000008696
ENSBTAG00000018694
ENSBTAG00000035286
ENSBTAG00000043546
ENSBTAG00000002908
ENSBTAG00000009484
ENSBTAG00000015958
ENSBTAG00000018383
ENSBTAG00000038379
ENSBTAG00000002177
ENSBTAG00000011556
ENSBTAG00000015253
ENSBTAG00000012237
ENSBTAG00000019409
ENSBTAG00000019909
ENSBTAG00000000074
ENSBTAG00000006786
ENSBTAG00000007272
ENSBTAG00000007698
ENSBTAG00000010559
ENSBTAG00000000100
ENSBTAG00000003567
ENSBTAG00000003263
ENSBTAG00000007453
ENSBTAG00000009574
ENSBTAG00000011683
ENSBTAG00000023343
ENSBTAG00000014396
ENSBTAG00000014598
ENSBTAG00000008170
ENSBTAG00000000141
ENSBTAG00000004203
ENSBTAG00000012659
ENSBTAG00000013480
ENSBTAG00000019457
ENSBTAG00000002224
ENSBTAG00000016731
ENSBTAG00000013949
ENSBTAG00000022825
ENSBTAG00000001105
ENSBTAG00000005905
ENSBTAG00000012291
ENSBTAG00000015077
ENSBTAG00000000550
ENSBTAG00000000950
ENSBTAG00000001185
ENSBTAG00000004295
ENSBTAG00000010265
ENSBTAG00000011558
ENSBTAG00000014822
ENSBTAG00000018007
ENSBTAG00000021162
ENSBTAG00000021726
ENSBTAG00000024542
ENSBTAG00000015950
ENSBTAG00000003340
ENSBTAG00000009490
ENSBTAG00000018403
ENSBTAG00000021452
ENSBTAG00000021421
ENSBTAG00000014349
ENSBTAG00000008154
ENSBTAG00000021820
ENSBTAG00000002044
ENSBTAG00000010796
ENSBTAG00000016874
ENSBTAG00000007629
ENSBTAG00000003245
ENSBTAG00000016355
ENSBTAG00000009438
ENSBTAG00000026025
ENSBTAG00000026467
ENSBTAG00000002306
ENSBTAG00000001077
ENSBTAG00000004179
ENSBTAG00000018590
ENSBTAG00000001826
ENSBTAG00000012589
ENSBTAG00000015920
ENSBTAG00000006560
ENSBTAG00000011387
ENSBTAG00000034936
ENSBTAG00000000218
ENSBTAG00000001135
ENSBTAG00000020429
ENSBTAG00000005916
ENSBTAG00000013924
ENSBTAG00000037555
ENSBTAG00000008372
ENSBTAG00000006921
ENSBTAG00000013790
ENSBTAG00000013025
ENSBTAG00000015009
ENSBTAG00000011706
ENSBTAG00000006489
ENSBTAG00000032701
ENSBTAG00000006342
ENSBTAG00000010934
ENSBTAG00000012184
ENSBTAG00000018809
ENSBTAG00000019096
ENSBTAG00000000737
ENSBTAG00000004901
ENSBTAG00000011160
ENSBTAG00000045750
ENSBTAG00000048152
ENSBTAG00000011245
ENSBTAG00000014558
ENSBTAG00000015329
ENSBTAG00000017809
ENSBTAG00000004136
ENSBTAG00000003535
ENSBTAG00000033562
ENSBTAG00000010610
ENSBTAG00000018114
ENSBTAG00000018656
ENSBTAG00000001283
ENSBTAG00000002625
ENSBTAG00000021485
ENSBTAG00000005814
ENSBTAG00000013981
ENSBTAG00000018633
ENSBTAG00000003644
ENSBTAG00000005102
ENSBTAG00000007389
ENSBTAG00000009023
ENSBTAG00000009479
ENSBTAG00000015193
ENSBTAG00000020373
ENSBTAG00000022188
ENSBTAG00000033080
ENSBTAG00000033685
ENSBTAG00000034827
ENSBTAG00000006440
ENSBTAG00000010649
ENSBTAG00000027024
ENSBTAG00000003093
ENSBTAG00000009552
ENSBTAG00000039163
ENSBTAG00000015124
ENSBTAG00000017387
ENSBTAG00000038186
ENSBTAG00000012484
ENSBTAG00000027569
ENSBTAG00000038974
ENSBTAG00000008395
ENSBTAG00000001518
ENSBTAG00000010181
ENSBTAG00000015285
ENSBTAG00000023415
ENSBTAG00000007243
ENSBTAG00000009584
ENSBTAG00000007685
ENSBTAG00000009351
ENSBTAG00000018847
ENSBTAG00000020641
ENSBTAG00000012908
ENSBTAG00000018889
ENSBTAG00000020407
ENSBTAG00000043556
ENSBTAG00000016908
ENSBTAG00000011699
ENSBTAG00000018803
ENSBTAG00000011661
ENSBTAG00000016076
ENSBTAG00000000067
ENSBTAG00000003047
ENSBTAG00000003668
ENSBTAG00000004140
ENSBTAG00000005536
ENSBTAG00000006391
ENSBTAG00000008692
ENSBTAG00000009474
ENSBTAG00000009483
ENSBTAG00000010395
ENSBTAG00000011239
ENSBTAG00000011313
ENSBTAG00000011916
ENSBTAG00000015538
ENSBTAG00000018522
ENSBTAG00000019553
ENSBTAG00000037991
ENSBTAG00000045645
ENSBTAG00000009562
ENSBTAG00000018588
ENSBTAG00000005002
ENSBTAG00000027058
ENSBTAG00000047511
ENSBTAG00000048159
ENSBTAG00000017951
ENSBTAG00000002650
ENSBTAG00000047103
ENSBTAG00000000222
ENSBTAG00000009988
ENSBTAG00000015022
ENSBTAG00000005025
ENSBTAG00000011273
ENSBTAG00000015171
ENSBTAG00000007299
ENSBTAG00000010341
ENSBTAG00000019692
ENSBTAG00000017321
ENSBTAG00000018496
ENSBTAG00000006063
ENSBTAG00000020103
ENSBTAG00000039435
ENSBTAG00000000579
ENSBTAG00000002021
ENSBTAG00000007454
ENSBTAG00000008713
ENSBTAG00000011761
ENSBTAG00000016297
ENSBTAG00000023997
ENSBTAG00000017189
ENSBTAG00000040381
ENSBTAG00000001188
ENSBTAG00000000050
ENSBTAG00000014611
ENSBTAG00000020965
ENSBTAG00000009997
ENSBTAG00000016512
ENSBTAG00000007332
ENSBTAG00000020381
ENSBTAG00000007200
ENSBTAG00000001142
ENSBTAG00000039415
ENSBTAG00000046337
ENSBTAG00000015486
ENSBTAG00000017064
ENSBTAG00000002286
ENSBTAG00000012830
ENSBTAG00000017709
ENSBTAG00000001937
ENSBTAG00000017013
ENSBTAG00000011412
ENSBTAG00000010293
ENSBTAG00000023780
ENSBTAG00000012628
ENSBTAG00000003450
ENSBTAG00000005578
ENSBTAG00000008289
ENSBTAG00000020378
ENSBTAG00000007393
ENSBTAG00000000354
ENSBTAG00000001987
ENSBTAG00000009600
ENSBTAG00000019913
ENSBTAG00000015369
ENSBTAG00000004954
ENSBTAG00000005384
ENSBTAG00000006141
ENSBTAG00000017438
ENSBTAG00000019355
ENSBTAG00000010971
ENSBTAG00000011798
ENSBTAG00000016733
ENSBTAG00000027181
ENSBTAG00000003205
ENSBTAG00000004885
ENSBTAG00000010286
ENSBTAG00000011214
ENSBTAG00000013753
ENSBTAG00000019428
ENSBTAG00000020223
ENSBTAG00000003239
ENSBTAG00000018176
ENSBTAG00000015761
ENSBTAG00000023776
ENSBTAG00000027978
ENSBTAG00000043584
ENSBTAG00000047871
ENSBTAG00000009757
ENSBTAG00000003074
ENSBTAG00000010082
ENSBTAG00000011197
ENSBTAG00000017385
ENSBTAG00000021845
ENSBTAG00000026812
ENSBTAG00000000134
ENSBTAG00000003399
ENSBTAG00000004675
ENSBTAG00000005658
ENSBTAG00000007133
ENSBTAG00000009232
ENSBTAG00000012272
ENSBTAG00000012728
ENSBTAG00000012938
ENSBTAG00000013079
ENSBTAG00000013905
ENSBTAG00000014299
ENSBTAG00000014518
ENSBTAG00000015784
ENSBTAG00000016278
ENSBTAG00000017799
ENSBTAG00000018535
ENSBTAG00000019542
ENSBTAG00000020850
ENSBTAG00000021091
ENSBTAG00000021491
ENSBTAG00000021785
ENSBTAG00000025424
ENSBTAG00000032684
ENSBTAG00000046503
ENSBTAG00000020968
ENSBTAG00000019264
ENSBTAG00000009394
ENSBTAG00000020606
ENSBTAG00000000539
ENSBTAG00000020428
ENSBTAG00000024132
ENSBTAG00000014891
ENSBTAG00000039601
ENSBTAG00000034978
ENSBTAG00000001821
ENSBTAG00000024449
ENSBTAG00000046746
ENSBTAG00000016648
ENSBTAG00000042677
ENSBTAG00000021680
ENSBTAG00000020542
ENSBTAG00000021865
ENSBTAG00000018628
ENSBTAG00000019443
ENSBTAG00000021796
ENSBTAG00000009279
ENSBTAG00000025496
ENSBTAG00000000103
ENSBTAG00000022744
ENSBTAG00000000140
ENSBTAG00000023472
ENSBTAG00000001855
ENSBTAG00000002953
ENSBTAG00000008731
ENSBTAG00000008734
ENSBTAG00000010789
ENSBTAG00000016126
ENSBTAG00000016637
ENSBTAG00000018669
ENSBTAG00000018898
ENSBTAG00000021121
ENSBTAG00000046786
ENSBTAG00000013240
ENSBTAG00000040132
ENSBTAG00000018904
ENSBTAG00000020775
ENSBTAG00000026977
ENSBTAG00000001843
ENSBTAG00000005033
ENSBTAG00000005967
ENSBTAG00000008841
ENSBTAG00000011894
ENSBTAG00000013114
ENSBTAG00000011444
ENSBTAG00000004521
ENSBTAG00000009150
ENSBTAG00000014728
ENSBTAG00000040494
ENSBTAG00000021819
ENSBTAG00000006404
ENSBTAG00000007788
ENSBTAG00000010502
ENSBTAG00000011744
ENSBTAG00000014482
ENSBTAG00000014694
ENSBTAG00000019938
ENSBTAG00000007203
ENSBTAG00000011888
ENSBTAG00000002390
ENSBTAG00000009595
ENSBTAG00000000565
ENSBTAG00000006563
ENSBTAG00000009603
ENSBTAG00000010511
ENSBTAG00000017866
ENSBTAG00000044135
ENSBTAG00000001415
ENSBTAG00000006839
ENSBTAG00000010566
ENSBTAG00000021208
ENSBTAG00000005027
ENSBTAG00000007167
ENSBTAG00000002948
ENSBTAG00000012342
ENSBTAG00000015974
ENSBTAG00000016849
ENSBTAG00000017420
ENSBTAG00000024958
ENSBTAG00000002190
ENSBTAG00000017554
ENSBTAG00000018437
ENSBTAG00000019075
ENSBTAG00000005354
ENSBTAG00000017278
ENSBTAG00000019866
ENSBTAG00000002280
ENSBTAG00000031800
ENSBTAG00000001523
ENSBTAG00000016006
ENSBTAG00000047293
ENSBTAG00000010478
ENSBTAG00000010120
ENSBTAG00000021058
ENSBTAG00000039296
ENSBTAG00000013048
ENSBTAG00000014167
ENSBTAG00000020436
ENSBTAG00000012189
ENSBTAG00000018289
ENSBTAG00000006247
ENSBTAG00000021636
ENSBTAG00000002020
ENSBTAG00000015989
ENSBTAG00000000010
ENSBTAG00000018965
ENSBTAG00000013706
ENSBTAG00000016038
ENSBTAG00000011951
ENSBTAG00000038926
ENSBTAG00000019605
ENSBTAG00000030710
ENSBTAG00000002467
ENSBTAG00000009200
ENSBTAG00000010715
ENSBTAG00000018255
ENSBTAG00000032151
ENSBTAG00000015571
ENSBTAG00000017763
ENSBTAG00000009974
ENSBTAG00000004593
ENSBTAG00000016235
ENSBTAG00000010413
ENSBTAG00000011893
ENSBTAG00000012102
ENSBTAG00000019036
ENSBTAG00000003954
ENSBTAG00000005984
ENSBTAG00000009578
ENSBTAG00000018893
ENSBTAG00000002501
ENSBTAG00000003388
ENSBTAG00000008862
ENSBTAG00000011421
ENSBTAG00000015559
ENSBTAG00000016189
ENSBTAG00000020371
ENSBTAG00000031967
ENSBTAG00000017957
ENSBTAG00000030432
ENSBTAG00000038536
ENSBTAG00000014351
ENSBTAG00000009536
ENSBTAG00000002302
ENSBTAG00000004398
ENSBTAG00000004833
ENSBTAG00000001141
ENSBTAG00000001710
ENSBTAG00000011179
ENSBTAG00000011247
ENSBTAG00000012044
ENSBTAG00000015925
ENSBTAG00000021768
ENSBTAG00000000382
ENSBTAG00000002413
ENSBTAG00000003265
ENSBTAG00000005572
ENSBTAG00000007596
ENSBTAG00000016528
ENSBTAG00000046350
ENSBTAG00000002377
ENSBTAG00000021093
ENSBTAG00000006033
ENSBTAG00000008001
ENSBTAG00000009761
ENSBTAG00000013606
ENSBTAG00000021143
ENSBTAG00000026327
ENSBTAG00000033747
ENSBTAG00000047734
ENSBTAG00000002434
ENSBTAG00000024815
ENSBTAG00000007728
ENSBTAG00000011895
ENSBTAG00000016420
ENSBTAG00000018442
ENSBTAG00000021061
ENSBTAG00000047930
ENSBTAG00000009211
ENSBTAG00000018274
ENSBTAG00000030592
ENSBTAG00000006116
ENSBTAG00000005318
ENSBTAG00000010127
ENSBTAG00000000362
ENSBTAG00000000415
ENSBTAG00000016873
ENSBTAG00000033621
ENSBTAG00000007321
ENSBTAG00000009432
ENSBTAG00000000330
ENSBTAG00000002176
ENSBTAG00000047467
ENSBTAG00000020307
ENSBTAG00000039784
ENSBTAG00000004861
ENSBTAG00000001178
ENSBTAG00000011228
ENSBTAG00000022466
ENSBTAG00000030166
ENSBTAG00000008833
ENSBTAG00000007544
ENSBTAG00000021151
ENSBTAG00000025778
ENSBTAG00000001854
ENSBTAG00000002070
ENSBTAG00000016053
ENSBTAG00000020053
ENSBTAG00000006619
ENSBTAG00000000639
ENSBTAG00000002524
ENSBTAG00000011405
ENSBTAG00000038696
ENSBTAG00000002479
ENSBTAG00000019888
ENSBTAG00000006449
ENSBTAG00000011553
ENSBTAG00000005567
ENSBTAG00000015973
ENSBTAG00000009683
ENSBTAG00000012757
ENSBTAG00000021334
ENSBTAG00000018343
ENSBTAG00000002098
ENSBTAG00000014881
ENSBTAG00000048090
ENSBTAG00000006103
ENSBTAG00000000369
ENSBTAG00000017564
ENSBTAG00000002238
ENSBTAG00000011805
ENSBTAG00000019184
ENSBTAG00000004788
ENSBTAG00000008498
ENSBTAG00000010485
ENSBTAG00000011319
ENSBTAG00000014088
ENSBTAG00000026995
ENSBTAG00000015909
ENSBTAG00000016763
ENSBTAG00000004014
ENSBTAG00000030629
ENSBTAG00000013772
ENSBTAG00000017996
ENSBTAG00000000502
ENSBTAG00000001687
ENSBTAG00000002504
ENSBTAG00000008723
ENSBTAG00000013117
ENSBTAG00000046959
ENSBTAG00000008275
ENSBTAG00000000073
ENSBTAG00000004007
ENSBTAG00000009819
ENSBTAG00000010668
ENSBTAG00000010815
ENSBTAG00000015264
ENSBTAG00000016253
ENSBTAG00000019053
ENSBTAG00000031044
ENSBTAG00000037416
ENSBTAG00000004348
ENSBTAG00000011926
ENSBTAG00000009406
ENSBTAG00000009789
ENSBTAG00000010321
ENSBTAG00000021935
ENSBTAG00000004964
ENSBTAG00000019714
ENSBTAG00000010503
ENSBTAG00000016168
ENSBTAG00000047214
ENSBTAG00000001567
ENSBTAG00000000019
ENSBTAG00000001635
ENSBTAG00000004413
ENSBTAG00000005681
ENSBTAG00000009154
ENSBTAG00000009390
ENSBTAG00000011953
ENSBTAG00000013492
ENSBTAG00000019515
ENSBTAG00000019733
ENSBTAG00000007963
ENSBTAG00000010350
ENSBTAG00000045868
ENSBTAG00000021343
ENSBTAG00000012748
ENSBTAG00000013495
ENSBTAG00000020607
ENSBTAG00000013275
ENSBTAG00000038619
ENSBTAG00000000392
ENSBTAG00000009169
ENSBTAG00000025617
ENSBTAG00000031198
ENSBTAG00000011304
ENSBTAG00000002507
ENSBTAG00000048140
ENSBTAG00000014646
ENSBTAG00000015734
ENSBTAG00000035662
ENSBTAG00000000696
ENSBTAG00000003235
ENSBTAG00000015831
ENSBTAG00000005470
ENSBTAG00000015416
ENSBTAG00000038526
ENSBTAG00000002554
ENSBTAG00000001926
ENSBTAG00000005654
ENSBTAG00000019280
ENSBTAG00000019738
ENSBTAG00000032477
ENSBTAG00000034598
ENSBTAG00000035254
ENSBTAG00000000534
ENSBTAG00000020458
ENSBTAG00000037781
ENSBTAG00000008083
ENSBTAG00000022044
ENSBTAG00000003456
ENSBTAG00000018385
ENSBTAG00000005933
ENSBTAG00000007837
ENSBTAG00000003798
ENSBTAG00000017389
ENSBTAG00000007649
ENSBTAG00000025191
ENSBTAG00000018646
ENSBTAG00000020819
ENSBTAG00000018299
ENSBTAG00000021956
ENSBTAG00000020152
ENSBTAG00000033662
ENSBTAG00000007784
ENSBTAG00000019419
ENSBTAG00000003476
ENSBTAG00000017346
ENSBTAG00000020439
ENSBTAG00000038050
ENSBTAG00000038330
ENSBTAG00000043550
ENSBTAG00000002949
ENSBTAG00000007395
ENSBTAG00000016578
ENSBTAG00000023462
ENSBTAG00000026704
ENSBTAG00000018013
ENSBTAG00000009573
ENSBTAG00000012865
ENSBTAG00000013315
ENSBTAG00000002086
ENSBTAG00000012470
ENSBTAG00000019183
ENSBTAG00000002995
ENSBTAG00000006239
ENSBTAG00000012077
ENSBTAG00000016980
ENSBTAG00000021245
ENSBTAG00000001071
ENSBTAG00000006213
ENSBTAG00000030435
ENSBTAG00000033170
ENSBTAG00000018752
ENSBTAG00000020233
ENSBTAG00000010617
ENSBTAG00000013931
ENSBTAG00000018155
ENSBTAG00000025121
ENSBTAG00000010013
ENSBTAG00000039995
ENSBTAG00000015388
ENSBTAG00000021695
ENSBTAG00000045585
ENSBTAG00000047604
ENSBTAG00000011757
ENSBTAG00000001059
ENSBTAG00000003825
ENSBTAG00000003770
ENSBTAG00000007413
ENSBTAG00000010826
ENSBTAG00000018057
ENSBTAG00000025452
ENSBTAG00000013127
ENSBTAG00000007385
ENSBTAG00000012844
ENSBTAG00000018928
ENSBTAG00000039129
ENSBTAG00000001346
ENSBTAG00000003906
ENSBTAG00000004720
ENSBTAG00000008186
ENSBTAG00000018261
ENSBTAG00000025211
ENSBTAG00000035012
ENSBTAG00000001144
ENSBTAG00000006707
ENSBTAG00000009305
ENSBTAG00000046271
ENSBTAG00000004321
ENSBTAG00000004302
ENSBTAG00000012552
ENSBTAG00000018478
ENSBTAG00000020503
ENSBTAG00000030170
ENSBTAG00000001665
ENSBTAG00000002457
ENSBTAG00000001737
ENSBTAG00000005726
ENSBTAG00000014051
ENSBTAG00000014171
ENSBTAG00000016511
ENSBTAG00000002614
ENSBTAG00000003185
ENSBTAG00000005869
ENSBTAG00000006843
ENSBTAG00000006916
ENSBTAG00000008220
ENSBTAG00000009647
ENSBTAG00000010219
ENSBTAG00000012726
ENSBTAG00000013705
ENSBTAG00000014840
ENSBTAG00000014906
ENSBTAG00000014995
ENSBTAG00000016050
ENSBTAG00000016858
ENSBTAG00000016990
ENSBTAG00000018742
ENSBTAG00000019139
ENSBTAG00000019540
ENSBTAG00000021822
ENSBTAG00000031441
ENSBTAG00000035333
ENSBTAG00000023795
ENSBTAG00000011917
ENSBTAG00000020561
ENSBTAG00000021939
ENSBTAG00000037882
ENSBTAG00000005657
ENSBTAG00000018146
ENSBTAG00000013274
ENSBTAG00000015178
ENSBTAG00000021188
ENSBTAG00000008801
ENSBTAG00000024889
ENSBTAG00000019353
ENSBTAG00000018256
ENSBTAG00000021943
ENSBTAG00000030775
ENSBTAG00000002025
ENSBTAG00000018969
ENSBTAG00000020533
ENSBTAG00000022382
ENSBTAG00000000586
ENSBTAG00000004604
ENSBTAG00000008442
ENSBTAG00000008482
ENSBTAG00000005268
ENSBTAG00000043577
ENSBTAG00000045776
ENSBTAG00000002089
ENSBTAG00000017695
ENSBTAG00000020736
ENSBTAG00000009198
ENSBTAG00000000441
ENSBTAG00000031567
ENSBTAG00000017547
ENSBTAG00000046436
ENSBTAG00000012366
ENSBTAG00000021817
ENSBTAG00000014358
ENSBTAG00000035158
ENSBTAG00000008893
ENSBTAG00000020106
ENSBTAG00000006457
ENSBTAG00000019446
ENSBTAG00000048010
ENSBTAG00000012501
ENSBTAG00000013477
ENSBTAG00000016730
ENSBTAG00000010179
ENSBTAG00000021374
ENSBTAG00000046623
ENSBTAG00000014784
ENSBTAG00000018488
ENSBTAG00000015019
ENSBTAG00000013602
ENSBTAG00000002678
ENSBTAG00000021456
ENSBTAG00000047428
ENSBTAG00000011351
ENSBTAG00000016529
ENSBTAG00000020312
ENSBTAG00000035437
ENSBTAG00000046239
ENSBTAG00000019278
ENSBTAG00000034536
ENSBTAG00000011815
ENSBTAG00000040295
ENSBTAG00000007624
ENSBTAG00000008370
ENSBTAG00000013663
ENSBTAG00000021023
ENSBTAG00000021725
ENSBTAG00000013664
ENSBTAG00000006019
ENSBTAG00000016249
ENSBTAG00000038639
ENSBTAG00000047626
ENSBTAG00000001498
ENSBTAG00000001988
ENSBTAG00000008443
ENSBTAG00000012837
ENSBTAG00000019387
ENSBTAG00000044173
ENSBTAG00000012970
ENSBTAG00000002947
ENSBTAG00000024701
ENSBTAG00000013930
ENSBTAG00000015453
ENSBTAG00000001832
ENSBTAG00000011527
ENSBTAG00000014547
ENSBTAG00000017291
ENSBTAG00000001776
ENSBTAG00000036183
ENSBTAG00000027081
ENSBTAG00000040215
ENSBTAG00000021787
ENSBTAG00000004933
ENSBTAG00000013391
ENSBTAG00000043950
ENSBTAG00000046590
ENSBTAG00000004751
ENSBTAG00000005186
ENSBTAG00000004814
ENSBTAG00000004924
ENSBTAG00000019696
ENSBTAG00000000191
ENSBTAG00000015868
ENSBTAG00000000202
ENSBTAG00000040226
ENSBTAG00000017143
ENSBTAG00000022520
ENSBTAG00000046612
ENSBTAG00000006925
ENSBTAG00000012626
ENSBTAG00000002480
ENSBTAG00000012390
ENSBTAG00000013074
ENSBTAG00000001830
ENSBTAG00000018727
ENSBTAG00000000288
ENSBTAG00000005583
ENSBTAG00000021700
ENSBTAG00000005364
ENSBTAG00000014775
ENSBTAG00000016330
ENSBTAG00000021893
ENSBTAG00000031793
ENSBTAG00000001109
ENSBTAG00000020448
ENSBTAG00000022028
ENSBTAG00000012692
ENSBTAG00000013253
ENSBTAG00000005534
ENSBTAG00000007777
ENSBTAG00000002910
ENSBTAG00000005595
ENSBTAG00000011876
ENSBTAG00000017352
ENSBTAG00000019325
ENSBTAG00000025853
ENSBTAG00000016331
ENSBTAG00000019589
ENSBTAG00000020654
ENSBTAG00000006936
ENSBTAG00000027326
ENSBTAG00000006558
ENSBTAG00000001114
ENSBTAG00000002944
ENSBTAG00000003052
ENSBTAG00000006199
ENSBTAG00000006661
ENSBTAG00000007725
ENSBTAG00000011593
ENSBTAG00000012559
ENSBTAG00000013150
ENSBTAG00000014831
ENSBTAG00000016944
ENSBTAG00000017009
ENSBTAG00000017455
ENSBTAG00000018285
ENSBTAG00000019538
ENSBTAG00000020142
ENSBTAG00000020199
ENSBTAG00000021751
ENSBTAG00000030564
ENSBTAG00000032711
ENSBTAG00000037965
ENSBTAG00000039789
ENSBTAG00000047139
ENSBTAG00000007130
ENSBTAG00000007460
ENSBTAG00000017239
ENSBTAG00000003539
ENSBTAG00000004572
ENSBTAG00000008578
ENSBTAG00000011367
ENSBTAG00000012969
ENSBTAG00000014074
ENSBTAG00000020384
ENSBTAG00000020803
[truncated: 16,289 more rows]
