# Supplementary material for: Enhanced pre-pubertal nutrition upregulates mitochondrial function in testes and sperm of post-pubertal Holstein bulls
Source: Sci Rep. 2020 Feb 10;10:2235. doi: 10.1038/s41598-020-59067-3 (PMC7010748; doi:10.1038/s41598-020-59067-3)
Supplement: Supplementary file 3 — Dataset 2. [file 41598_2020_59067_MOESM3_ESM.csv]

Supplementary dataset 2. List of DEGs across high vs medium diets, with columns expressing Ensembl GeneID, basemean, log2Foldchange, p value and adjusted P values
ENSEMBL ID	baseMean	log2FoldChange	pvalue	padj
ENSBTAG00000002749	53.89626441	1.172070967	9.58E-11	0.00000131
ENSBTAG00000007163	51.83061671	-0.723521495	0.000000539	0.003698908
ENSBTAG00000016894	205.0593875	-0.60144785	0.00000144	0.006599462
ENSBTAG00000011770	187.7993923	-0.617073923	0.000002	0.006851497
ENSBTAG00000025882	35.30311126	0.987318027	0.00000558	0.015296429
ENSBTAG00000017463	376.1228255	0.734055001	0.0000087	0.017041677
ENSBTAG00000025340	386.3172681	-0.934668853	0.00000791	0.017041677
ENSBTAG00000000428	327.2023242	0.733605654	0.0000176	0.020124229
ENSBTAG00000002272	49.99173747	-0.659245889	0.0000164	0.020124229
ENSBTAG00000015036	48.95412644	-0.774209754	0.0000149	0.020124229
ENSBTAG00000033160	144.0296069	-0.689113464	0.0000166	0.020124229
ENSBTAG00000044427	19.64024015	0.979649519	0.000012273	0.020124229
ENSBTAG00000011311	401.5108785	0.689546319	0.0000195	0.020577142
ENSBTAG00000045039	36.39065059	0.91100537	0.000024139	0.023647645
ENSBTAG00000002902	68.79725862	-0.617994105	0.000029	0.023823133
ENSBTAG00000002999	824.2363127	0.607021661	0.0000315	0.023823133
ENSBTAG00000008632	537.8294567	0.723746689	0.0000373	0.023823133
ENSBTAG00000008935	2511.058912	0.748328766	0.000045	0.023823133
ENSBTAG00000009163	1361.318258	0.70063525	0.000032	0.023823133
ENSBTAG00000014461	225.7484154	0.648152398	0.0000434	0.023823133
ENSBTAG00000015268	1060.762545	0.441666582	0.000027748	0.023823133
ENSBTAG00000015490	701.0009072	0.468128402	0.0000406	0.023823133
ENSBTAG00000015829	147.2306622	-0.484900665	0.0000399	0.023823133
ENSBTAG00000027711	2167.292567	0.711984787	0.0000424	0.023823133
ENSBTAG00000040061	80.17195781	-0.674311102	0.0000452	0.023823133
ENSBTAG00000046319	1930.111214	0.642986336	0.000037262	0.023823133
ENSBTAG00000000076	57.86407689	-0.705229206	0.0000668	0.02406453
ENSBTAG00000000343	259.1596018	0.596741378	0.000232836	0.02406453
ENSBTAG00000000605	1266.494112	0.761660818	0.000240883	0.02406453
ENSBTAG00000000622	5382.416685	0.707461887	0.000290955	0.02406453
ENSBTAG00000000694	1204.886217	0.705307273	0.00012459	0.02406453
ENSBTAG00000001471	1537.733251	0.466815468	0.000263718	0.02406453
ENSBTAG00000001593	210.0977621	0.571720357	0.000271245	0.02406453
ENSBTAG00000001782	59.40397696	0.674304913	0.000114716	0.02406453
ENSBTAG00000001792	1000.938318	0.711968549	0.000114999	0.02406453
ENSBTAG00000002094	1049.651975	0.778414112	0.000253585	0.02406453
ENSBTAG00000002282	4589.880263	0.445907468	0.00011297	0.02406453
ENSBTAG00000002593	600.3909726	0.597436724	0.000128796	0.02406453
ENSBTAG00000002668	32.79545369	-0.771978292	0.000292304	0.02406453
ENSBTAG00000002715	237.9087975	0.451714516	0.000247661	0.02406453
ENSBTAG00000002748	538.5810294	0.645006683	0.000306351	0.02406453
ENSBTAG00000002904	53.39872238	0.58205105	0.000207496	0.02406453
ENSBTAG00000003161	1369.984055	0.631088785	0.000308848	0.02406453
ENSBTAG00000003217	17.35684716	0.712235449	0.000284088	0.02406453
ENSBTAG00000003303	1179.340886	0.606706767	0.000239578	0.02406453
ENSBTAG00000003334	34.19687079	-0.780599789	0.000105451	0.02406453
ENSBTAG00000003404	428.041914	0.838129198	0.000102478	0.02406453
ENSBTAG00000003409	534.1031985	0.649621926	0.000192337	0.02406453
ENSBTAG00000003578	1359.263946	0.548532571	0.000168964	0.02406453
ENSBTAG00000003846	4721.465428	0.813311616	0.000144614	0.02406453
ENSBTAG00000004257	159.1499563	-0.483363812	0.000277193	0.02406453
ENSBTAG00000004283	127.9818174	-0.716088831	0.00009	0.02406453
ENSBTAG00000004296	774.7073121	0.539452909	0.000287254	0.02406453
ENSBTAG00000004318	1194.940445	0.612662514	0.000261488	0.02406453
ENSBTAG00000004423	50.70960925	-0.651667856	0.0000801	0.02406453
ENSBTAG00000005238	48.96234615	-0.891127467	0.0000681	0.02406453
ENSBTAG00000005328	51.97583464	-0.778687015	0.000122375	0.02406453
ENSBTAG00000005622	194.9672037	-0.424365474	0.000246777	0.02406453
ENSBTAG00000005754	70.21952847	-0.752200125	0.000299374	0.02406453
ENSBTAG00000005946	72.07978984	-0.611533784	0.000310481	0.02406453
ENSBTAG00000006371	3824.224711	0.632333135	0.000224344	0.02406453
ENSBTAG00000006393	167.8918973	-0.576390425	0.000070066	0.02406453
ENSBTAG00000007137	3981.628854	0.574874349	0.000130543	0.02406453
ENSBTAG00000007350	112.9056254	0.691754468	0.000106014	0.02406453
ENSBTAG00000007572	1570.400857	0.631963548	0.00013361	0.02406453
ENSBTAG00000007740	49.92042104	0.654234534	0.000220338	0.02406453
ENSBTAG00000007992	17.4175997	-0.790660007	0.000240041	0.02406453
ENSBTAG00000008314	2051.032075	0.521656686	0.000114864	0.02406453
ENSBTAG00000008340	1462.186496	0.663314064	0.000308401	0.02406453
ENSBTAG00000008347	200.2665272	0.62092142	0.000231312	0.02406453
ENSBTAG00000008543	791.6780353	0.808277629	0.000154621	0.02406453
ENSBTAG00000008633	1411.493123	0.612504345	0.000180655	0.02406453
ENSBTAG00000008648	2465.879334	0.523066974	0.000189865	0.02406453
ENSBTAG00000009125	47.53405084	-0.655904009	0.00025254	0.02406453
ENSBTAG00000009384	2043.795643	0.567460039	0.000130591	0.02406453
ENSBTAG00000009441	1021.230861	-0.673004363	0.000090467	0.02406453
ENSBTAG00000009461	276.8614904	0.644249212	0.0000627	0.02406453
ENSBTAG00000009547	2117.584302	0.48722807	0.0000682	0.02406453
ENSBTAG00000009638	563.6736906	0.739952686	0.000232429	0.02406453
ENSBTAG00000009784	807.5821727	0.670892262	0.000172039	0.02406453
ENSBTAG00000009851	206.3485384	-0.751395868	0.000118271	0.02406453
ENSBTAG00000010012	2042.682431	0.491711315	0.000254965	0.02406453
ENSBTAG00000010334	95.72742656	0.807683472	0.000285013	0.02406453
ENSBTAG00000010338	194.922044	0.559912674	0.0001147	0.02406453
ENSBTAG00000010347	421.0474562	-0.381019007	0.000289861	0.02406453
ENSBTAG00000010552	755.8284188	0.623076542	0.000238468	0.02406453
ENSBTAG00000010584	1125.05801	0.660885464	0.000233991	0.02406453
ENSBTAG00000011137	482.1440242	0.559470615	0.0000895	0.02406453
ENSBTAG00000011249	302.6682976	0.568892401	0.000222162	0.02406453
ENSBTAG00000011262	36.3918618	-0.589110089	0.000262846	0.02406453
ENSBTAG00000012148	324.3735237	-0.520195682	0.0000846	0.02406453
ENSBTAG00000012177	1756.752254	0.621425934	0.000109251	0.02406453
ENSBTAG00000012242	1527.295095	0.561039518	0.000234202	0.02406453
ENSBTAG00000012485	195.1208764	0.622931929	0.000189636	0.02406453
ENSBTAG00000012615	92.40469042	-0.703637122	0.000266899	0.02406453
ENSBTAG00000012988	1501.780193	0.653892596	0.000089	0.02406453
ENSBTAG00000013126	933.1371781	0.64694797	0.0002824	0.02406453
ENSBTAG00000013198	43.56515948	-0.650283176	0.000316769	0.02406453
ENSBTAG00000013334	59.02629924	-0.790781533	0.000321094	0.02406453
ENSBTAG00000013613	249.5955375	0.594895495	0.000202871	0.02406453
ENSBTAG00000013776	466.4161163	0.695584902	0.000176105	0.02406453
ENSBTAG00000014091	259.7520402	-0.510051392	0.000213641	0.02406453
ENSBTAG00000014223	2201.343583	0.461437638	0.000229069	0.02406453
ENSBTAG00000014226	2230.385896	0.81096527	0.000207366	0.02406453
ENSBTAG00000014343	948.4928416	0.581374393	0.000119524	0.02406453
ENSBTAG00000014353	679.0456307	0.62915878	0.000187504	0.02406453
ENSBTAG00000014388	1612.159719	0.607906442	0.000274592	0.02406453
ENSBTAG00000014695	1065.837582	0.610930177	0.000195885	0.02406453
ENSBTAG00000014872	7957.388381	0.525553451	0.000118821	0.02406453
ENSBTAG00000014883	5147.320938	0.519495458	0.000198269	0.02406453
ENSBTAG00000014964	996.9001477	0.589837622	0.000191991	0.02406453
ENSBTAG00000015092	335.6643894	0.557669775	0.000213105	0.02406453
ENSBTAG00000015098	3191.091519	0.57169192	0.000059552	0.02406453
ENSBTAG00000015151	24.69134595	-0.697689226	0.000314761	0.02406453
ENSBTAG00000015278	916.933155	0.516685418	0.000311759	0.02406453
ENSBTAG00000015602	175.8710912	0.618677641	0.000109327	0.02406453
ENSBTAG00000016098	1212.453738	0.660127839	0.000112715	0.02406453
ENSBTAG00000016498	35.34004861	-0.778676295	0.0000521	0.02406453
ENSBTAG00000016899	322.6532834	0.632299444	0.000308038	0.02406453
ENSBTAG00000016988	2699.270254	0.731403373	0.00014048	0.02406453
ENSBTAG00000017016	707.2535651	0.589046808	0.000195027	0.02406453
ENSBTAG00000017053	27.0146276	-0.697673002	0.00015192	0.02406453
ENSBTAG00000017296	476.5719864	0.581728532	0.000138484	0.02406453
ENSBTAG00000017362	261.2278902	-0.487539629	0.000274259	0.02406453
ENSBTAG00000017492	284.1788922	-0.570152519	0.0000719	0.02406453
ENSBTAG00000017496	1230.870533	0.716753682	0.000272825	0.02406453
ENSBTAG00000017689	1743.01762	0.516403078	0.000303639	0.02406453
ENSBTAG00000017711	56.94736733	-0.543900768	0.000289916	0.02406453
ENSBTAG00000017745	199.1368281	-0.686367697	0.0000857	0.02406453
ENSBTAG00000018320	9644.573316	0.729828515	0.000265353	0.02406453
ENSBTAG00000018479	658.0441359	0.677662589	0.000149698	0.02406453
ENSBTAG00000018542	1725.470755	0.662095049	0.000162148	0.02406453
ENSBTAG00000018637	189.4468023	0.688820828	0.000122531	0.02406453
ENSBTAG00000018862	22.81765131	-0.663672974	0.000316689	0.02406453
ENSBTAG00000018937	1937.547138	0.498342374	0.000210396	0.02406453
ENSBTAG00000019418	494.2233369	0.648571772	0.000197338	0.02406453
ENSBTAG00000019556	799.9897069	0.484386706	0.000166436	0.02406453
ENSBTAG00000019745	558.1475645	0.538498483	0.000320245	0.02406453
ENSBTAG00000019761	394.197763	-0.59839319	0.000171666	0.02406453
ENSBTAG00000019911	261.4445991	0.591918086	0.000293973	0.02406453
ENSBTAG00000020031	55.19804307	-0.605842575	0.000276714	0.02406453
ENSBTAG00000020221	19.25084391	-0.743675993	0.000177859	0.02406453
ENSBTAG00000020555	556.1944405	0.792148625	0.000107171	0.02406453
ENSBTAG00000020733	4136.332258	0.836469365	0.000147903	0.02406453
ENSBTAG00000020907	558.9698186	0.620045612	0.000286287	0.02406453
ENSBTAG00000020998	8759.77261	0.441270378	0.000119419	0.02406453
ENSBTAG00000021066	5243.908889	0.5048421	0.000317453	0.02406453
ENSBTAG00000021316	201.5984122	-0.699417468	0.000257484	0.02406453
ENSBTAG00000021663	64.00742184	0.813480293	0.0000706	0.02406453
ENSBTAG00000021916	84.41224901	0.660299012	0.0000986	0.02406453
ENSBTAG00000023452	1346.329734	0.73577049	0.000288192	0.02406453
ENSBTAG00000023487	885.6865584	0.681048915	0.000321062	0.02406453
ENSBTAG00000023541	159.2730799	-0.824010267	0.000127383	0.02406453
ENSBTAG00000024233	815.4589171	0.507960214	0.000196632	0.02406453
ENSBTAG00000024394	45.66064097	-0.761264038	0.0000485	0.02406453
ENSBTAG00000024582	2358.67299	0.665300095	0.000302083	0.02406453
ENSBTAG00000024604	53.33280251	0.802236542	0.0000625	0.02406453
ENSBTAG00000025814	1229.975602	0.635823061	0.0000898	0.02406453
ENSBTAG00000026260	96.63394613	0.689490968	0.000316696	0.02406453
ENSBTAG00000026650	354.6005992	0.707096089	0.000176504	0.02406453
ENSBTAG00000026886	870.2742864	0.658721801	0.000170939	0.02406453
ENSBTAG00000030302	4232.40418	0.590147621	0.000150464	0.02406453
ENSBTAG00000030503	455.9472034	0.769592915	0.000158418	0.02406453
ENSBTAG00000030587	1050.72949	0.381134813	0.000136029	0.02406453
ENSBTAG00000030820	1011.281696	0.680449718	0.000198347	0.02406453
ENSBTAG00000032018	482.9037479	0.479722327	0.000179473	0.02406453
ENSBTAG00000033284	305.0024615	0.670397028	0.000313241	0.02406453
ENSBTAG00000033422	369.0345484	0.715917374	0.000279147	0.02406453
ENSBTAG00000033457	225.5846456	-0.742123509	0.000255466	0.02406453
ENSBTAG00000033603	2573.943321	0.629554439	0.000195941	0.02406453
ENSBTAG00000034952	96.9554679	0.835138202	0.0000801	0.02406453
ENSBTAG00000035174	348.2504025	0.373379049	0.0000995	0.02406453
ENSBTAG00000035199	30.30568823	0.804331035	0.000279837	0.02406453
ENSBTAG00000037565	8920.449914	0.567991563	0.000314366	0.02406453
ENSBTAG00000038896	3184.20759	0.802874537	0.0000626	0.02406453
ENSBTAG00000039593	256.0715106	0.630313899	0.000154993	0.02406453
ENSBTAG00000040070	48.52646187	0.769685211	0.000184225	0.02406453
ENSBTAG00000043250	18.38412292	0.79551245	0.000167113	0.02406453
ENSBTAG00000044126	28.24009636	-0.710108328	0.000282767	0.02406453
ENSBTAG00000044606	132.3704487	0.589039154	0.000282957	0.02406453
ENSBTAG00000046531	265.6636752	0.775815645	0.000134281	0.02406453
ENSBTAG00000047029	154.1783096	0.889350649	0.0000718	0.02406453
ENSBTAG00000047636	34.87814914	0.723751432	0.0000756	0.02406453
ENSBTAG00000017386	606.4127237	0.611571559	0.000323536	0.024115756
ENSBTAG00000012119	102.0455708	-0.523797981	0.000326005	0.024168437
ENSBTAG00000000937	407.6528103	-0.629759448	0.000364388	0.024378626
ENSBTAG00000001005	130.9823344	-0.505204558	0.000372924	0.024378626
ENSBTAG00000001212	1622.116742	0.67107874	0.000338986	0.024378626
ENSBTAG00000001520	1054.714238	0.577934979	0.000385037	0.024378626
ENSBTAG00000002452	3406.341299	0.346714788	0.000365871	0.024378626
ENSBTAG00000003948	2801.497934	0.518838424	0.000376329	0.024378626
ENSBTAG00000004739	97.749124	-0.569142049	0.000342146	0.024378626
ENSBTAG00000004829	1911.880962	0.515770501	0.000352147	0.024378626
ENSBTAG00000004874	661.1199145	0.639895145	0.000355193	0.024378626
ENSBTAG00000006323	525.5651776	-0.454461547	0.000372327	0.024378626
ENSBTAG00000009560	355.3259763	0.573722985	0.000366426	0.024378626
ENSBTAG00000010976	189.6627267	-0.589508195	0.00033905	0.024378626
ENSBTAG00000011134	607.8997072	0.614936984	0.00035982	0.024378626
ENSBTAG00000011658	1070.436344	0.532821962	0.000371572	0.024378626
ENSBTAG00000012003	3558.166927	0.592902925	0.000377252	0.024378626
ENSBTAG00000012397	64.96257244	-0.548493559	0.000357005	0.024378626
ENSBTAG00000013072	135.584797	-0.540351116	0.000371522	0.024378626
ENSBTAG00000014608	201.7095923	-0.520982456	0.000385721	0.024378626
ENSBTAG00000015053	727.2108166	0.482039057	0.000365894	0.024378626
ENSBTAG00000015857	4106.54513	0.594839591	0.000355023	0.024378626
ENSBTAG00000016139	2363.979484	0.497393211	0.000332983	0.024378626
ENSBTAG00000017212	487.290545	0.528525386	0.000380485	0.024378626
ENSBTAG00000017517	396.4108575	-0.682140043	0.000373284	0.024378626
ENSBTAG00000018339	708.5180592	0.739028299	0.000384243	0.024378626
ENSBTAG00000018497	23.22712815	-0.743243309	0.000365512	0.024378626
ENSBTAG00000019265	62.89041661	-0.490977952	0.000354478	0.024378626
ENSBTAG00000019750	46.78459033	-0.706196222	0.000373759	0.024378626
ENSBTAG00000020935	180.1448066	-0.550908974	0.00035036	0.024378626
ENSBTAG00000030164	2299.267491	0.705834869	0.000383623	0.024378626
ENSBTAG00000038048	446.3325327	-0.62588894	0.00035279	0.024378626
ENSBTAG00000040277	21.92020143	0.790752784	0.00035287	0.024378626
ENSBTAG00000045661	29.88989342	0.724492551	0.000336088	0.024378626
ENSBTAG00000009908	4959.228475	0.671298609	0.000389295	0.02437981
ENSBTAG00000034283	2370.96378	0.465302784	0.000389143	0.02437981
ENSBTAG00000000417	716.5420153	0.58094535	0.00041721	0.024530873
ENSBTAG00000001752	53.38393737	-0.624745432	0.000403425	0.024530873
ENSBTAG00000006182	23.63611437	0.729167155	0.000416144	0.024530873
ENSBTAG00000007116	76.31291169	-0.667516626	0.000417448	0.024530873
ENSBTAG00000007900	804.6952264	0.624080931	0.000423902	0.024530873
ENSBTAG00000008333	79.00785402	0.565585971	0.000408354	0.024530873
ENSBTAG00000012107	830.535879	0.596085135	0.000422845	0.024530873
ENSBTAG00000012977	70.41568719	0.576323886	0.00041978	0.024530873
ENSBTAG00000014202	2638.310692	0.468121207	0.000415004	0.024530873
ENSBTAG00000014947	190.6276791	-0.653255706	0.000413018	0.024530873
ENSBTAG00000015434	1338.604192	0.337650658	0.000405725	0.024530873
ENSBTAG00000017246	25000.49498	0.469550784	0.000393952	0.024530873
ENSBTAG00000020153	875.2526727	0.56574254	0.000402763	0.024530873
ENSBTAG00000021786	283.4005668	0.549151684	0.000407745	0.024530873
ENSBTAG00000031834	174.7191052	0.522819095	0.000420463	0.024530873
ENSBTAG00000033884	301.0621997	0.729960995	0.000409329	0.024530873
ENSBTAG00000037972	537.4060375	0.58690272	0.000402563	0.024530873
ENSBTAG00000043979	6267.76229	0.568878354	0.000402553	0.024530873
ENSBTAG00000002586	358.4643703	-0.563963031	0.000431596	0.024536707
ENSBTAG00000002708	1222.444677	0.625042794	0.000436526	0.024536707
ENSBTAG00000013761	3192.340805	0.352172468	0.000426449	0.024536707
ENSBTAG00000016522	250.429664	0.602087532	0.000434236	0.024536707
ENSBTAG00000018387	700.2151817	0.527626451	0.000429134	0.024536707
ENSBTAG00000021549	1604.847369	0.593510407	0.000433288	0.024536707
ENSBTAG00000021705	615.3805343	0.597289842	0.000436164	0.024536707
ENSBTAG00000005912	1623.546869	0.581555874	0.000439946	0.024627987
ENSBTAG00000005142	3124.402149	0.786935231	0.000447584	0.024745692
ENSBTAG00000016075	1174.503082	0.465380278	0.000449266	0.024745692
ENSBTAG00000016742	2428.257869	0.539429343	0.00044391	0.024745692
ENSBTAG00000017815	661.4485499	0.561117291	0.000446934	0.024745692
ENSBTAG00000004008	32.81431183	-0.703958679	0.000452377	0.02477557
ENSBTAG00000011420	1746.015353	0.436638878	0.000453421	0.02477557
ENSBTAG00000011541	135.2606268	-0.684314868	0.000455292	0.024779106
ENSBTAG00000026192	451.0879108	0.529577984	0.000467228	0.02532818
ENSBTAG00000047502	470.5888057	-0.406960886	0.000469158	0.025332709
ENSBTAG00000019045	439.7870124	0.680602393	0.000472328	0.025403836
ENSBTAG00000015226	292.5435271	-0.742322651	0.000476554	0.025431681
ENSBTAG00000039138	465.7321243	0.623060978	0.000475547	0.025431681
ENSBTAG00000003126	264.2435929	0.501362805	0.000526912	0.025448229
ENSBTAG00000006204	105.8444223	-0.625359542	0.000513369	0.025448229
ENSBTAG00000006373	4616.057099	0.610599738	0.000514376	0.025448229
ENSBTAG00000006564	1149.265103	0.589267083	0.000520326	0.025448229
ENSBTAG00000006988	410.3578968	0.652328257	0.000498651	0.025448229
ENSBTAG00000007067	215.046376	-0.634593852	0.00050299	0.025448229
ENSBTAG00000007485	23.34981444	-0.729724293	0.000519736	0.025448229
ENSBTAG00000007545	57.37214892	-0.672967702	0.00052054	0.025448229
ENSBTAG00000007634	74.33351811	-0.569986627	0.000526767	0.025448229
ENSBTAG00000009818	72.48773845	0.578455145	0.000482128	0.025448229
ENSBTAG00000011694	904.8798171	0.513664139	0.000488694	0.025448229
ENSBTAG00000011998	178.4658953	0.558679732	0.000483107	0.025448229
ENSBTAG00000012069	1055.23619	0.66771338	0.000499431	0.025448229
ENSBTAG00000012099	23.38052803	-0.687370963	0.000510024	0.025448229
ENSBTAG00000013051	1680.771591	0.59444674	0.000484264	0.025448229
ENSBTAG00000014579	325.0408575	0.547895884	0.000495024	0.025448229
ENSBTAG00000014583	12381.5874	0.467707943	0.000505795	0.025448229
ENSBTAG00000015004	1688.537139	0.618031789	0.00049419	0.025448229
ENSBTAG00000015012	167.5517948	0.55745994	0.000510478	0.025448229
ENSBTAG00000016599	670.3194872	0.488058906	0.000500752	0.025448229
ENSBTAG00000016819	136.1675941	0.485842155	0.00051781	0.025448229
ENSBTAG00000020251	3597.282272	0.644424252	0.000526178	0.025448229
ENSBTAG00000030544	181.2019682	0.501918744	0.000528433	0.025448229
ENSBTAG00000033008	367.9703679	0.677963806	0.000514643	0.025448229
ENSBTAG00000034255	1244.175257	-0.4862429	0.000496975	0.025448229
ENSBTAG00000038842	770.6137499	0.532112976	0.000504166	0.025448229
ENSBTAG00000047793	1723.366146	0.617706427	0.000497975	0.025448229
ENSBTAG00000048280	233.021136	0.654350994	0.000528819	0.025448229
ENSBTAG00000003484	531.2928115	0.574508786	0.000531019	0.025464767
ENSBTAG00000001780	191.298546	0.547584688	0.000536161	0.025532827
ENSBTAG00000018035	47.54821808	-0.712370772	0.000535186	0.025532827
ENSBTAG00000006646	2461.300764	0.512334824	0.000543172	0.025777179
ENSBTAG00000001777	4701.992912	0.628224863	0.000563775	0.025789707
ENSBTAG00000001842	16775.63716	0.56959835	0.000585597	0.025789707
ENSBTAG00000002048	235.3144585	-0.540743509	0.000569241	0.025789707
ENSBTAG00000002471	42.15204223	-0.688330364	0.000585751	0.025789707
ENSBTAG00000002489	1049.709261	0.654663063	0.000559365	0.025789707
ENSBTAG00000002966	430.7048489	-0.548395412	0.000582677	0.025789707
ENSBTAG00000003679	1581.050797	0.58930913	0.000589061	0.025789707
ENSBTAG00000003967	2765.513092	0.459296727	0.000590101	0.025789707
ENSBTAG00000004409	183.428164	-0.400108643	0.000552744	0.025789707
ENSBTAG00000005845	2156.96558	0.521916181	0.000560922	0.025789707
ENSBTAG00000008116	3610.608194	0.485020065	0.000552842	0.025789707
ENSBTAG00000011212	2223.694488	0.638791943	0.00055332	0.025789707
ENSBTAG00000011787	1610.447588	0.404024326	0.000590446	0.025789707
ENSBTAG00000013136	254.4985209	0.633481648	0.000588937	0.025789707
ENSBTAG00000013343	3180.830303	0.660883776	0.000567204	0.025789707
ENSBTAG00000015090	3443.331074	0.478354707	0.000550474	0.025789707
ENSBTAG00000016845	73.14327443	-0.690402123	0.00057868	0.025789707
ENSBTAG00000017790	1255.295189	0.406535016	0.000578863	0.025789707
ENSBTAG00000019031	124.7666857	-0.755442969	0.000587807	0.025789707
ENSBTAG00000019730	289.1211083	-0.639547285	0.000578766	0.025789707
ENSBTAG00000020177	1086.504561	0.528125436	0.000581034	0.025789707
ENSBTAG00000022009	1663.128343	0.575887708	0.000583836	0.025789707
ENSBTAG00000025280	3954.844928	0.485662748	0.000557528	0.025789707
ENSBTAG00000026657	1516.592916	0.549477628	0.000579218	0.025789707
ENSBTAG00000046298	651.4598009	0.520517065	0.000580959	0.025789707
ENSBTAG00000032719	141.0521888	-0.578201378	0.000592453	0.025795228
ENSBTAG00000000736	168.9385818	-0.527851704	0.000670193	0.02583164
ENSBTAG00000001938	1553.541924	0.613906178	0.000611558	0.02583164
ENSBTAG00000002594	103.7570421	-0.561041922	0.00065599	0.02583164
ENSBTAG00000002648	6020.266058	0.633308738	0.000596166	0.02583164
ENSBTAG00000003836	165.7068955	-0.559009507	0.000632617	0.02583164
ENSBTAG00000004120	312.5745005	0.570805057	0.000650592	0.02583164
ENSBTAG00000005210	109.3840899	0.583525973	0.000638348	0.02583164
ENSBTAG00000007003	1199.953263	0.330189401	0.000604083	0.02583164
ENSBTAG00000007398	465.3489621	0.66330575	0.000637516	0.02583164
ENSBTAG00000007802	430.5884057	-0.60686833	0.000669075	0.02583164
ENSBTAG00000008053	920.5662808	0.423044523	0.000669168	0.02583164
ENSBTAG00000008649	115.6389672	-0.575304572	0.000606618	0.02583164
ENSBTAG00000008765	1190.982298	0.521510321	0.000625538	0.02583164
ENSBTAG00000009636	691.109395	0.559371127	0.000602572	0.02583164
ENSBTAG00000010232	852.8572245	0.643519717	0.00063614	0.02583164
ENSBTAG00000010462	236.2390001	-0.520155337	0.00062537	0.02583164
ENSBTAG00000011192	243.305534	0.663035547	0.000623173	0.02583164
ENSBTAG00000011760	408.1392522	0.679040889	0.00066596	0.02583164
ENSBTAG00000012499	292.6913083	-0.554084974	0.0006581	0.02583164
ENSBTAG00000014101	337.4596347	0.576235229	0.000659464	0.02583164
ENSBTAG00000015041	369.6411878	0.65489537	0.000646383	0.02583164
ENSBTAG00000015473	3628.510222	0.74565488	0.000627773	0.02583164
ENSBTAG00000015802	51.81728475	-0.673918504	0.000651883	0.02583164
ENSBTAG00000016441	1135.405515	0.526836238	0.000670511	0.02583164
ENSBTAG00000018046	158.1582475	-0.428806053	0.000659025	0.02583164
ENSBTAG00000018313	114.7222117	-0.659355141	0.000634727	0.02583164
ENSBTAG00000018688	134.2566698	0.668575633	0.000618441	0.02583164
ENSBTAG00000018852	325.6030336	-0.639197641	0.000668836	0.02583164
ENSBTAG00000019510	1825.370015	0.583256669	0.000646645	0.02583164
ENSBTAG00000019812	1452.228635	0.560962006	0.000630057	0.02583164
ENSBTAG00000019867	1189.003	0.668148773	0.000624639	0.02583164
ENSBTAG00000020795	1994.928341	0.675172461	0.000658525	0.02583164
ENSBTAG00000021720	1092.472871	0.602333761	0.000620194	0.02583164
ENSBTAG00000021979	1471.165475	0.580362407	0.000615458	0.02583164
ENSBTAG00000025071	259.1575323	-0.716825211	0.000656976	0.02583164
ENSBTAG00000027390	1486.42317	0.471976364	0.000668092	0.02583164
ENSBTAG00000031432	916.4205839	0.546533179	0.000658407	0.02583164
ENSBTAG00000032557	955.6284521	0.571444123	0.000651666	0.02583164
ENSBTAG00000039709	33.74817452	-0.687089545	0.000616246	0.02583164
ENSBTAG00000040151	56.13089207	0.580860371	0.000619542	0.02583164
ENSBTAG00000046415	1722.145708	0.548979667	0.000660041	0.02583164
ENSBTAG00000014523	92.96636498	0.633399503	0.000674011	0.025893734
ENSBTAG00000000421	95.57708729	-0.757645033	0.000678286	0.025912774
ENSBTAG00000013667	2052.013677	0.416357354	0.000677781	0.025912774
ENSBTAG00000001648	6594.027016	0.685148774	0.000690419	0.026124606
ENSBTAG00000002735	728.1084457	0.511226506	0.000697164	0.026124606
ENSBTAG00000005785	239.4792653	-0.588575736	0.000689553	0.026124606
ENSBTAG00000008590	1322.837722	0.350818672	0.000697121	0.026124606
ENSBTAG00000008772	90.79541481	-0.691646558	0.000695256	0.026124606
ENSBTAG00000011373	23.96405631	-0.584464157	0.000691638	0.026124606
ENSBTAG00000021183	85.8333765	-0.632397469	0.000694589	0.026124606
ENSBTAG00000031786	3037.330736	0.638666705	0.000705913	0.02630868
ENSBTAG00000034691	929.4992686	0.533983872	0.000705599	0.02630868
ENSBTAG00000001810	297.5259226	-0.590254204	0.000715758	0.02647264
ENSBTAG00000003229	3083.106257	0.7298872	0.000717	0.02647264
ENSBTAG00000007065	542.6413593	0.616852028	0.000719963	0.02647264
ENSBTAG00000012756	4853.76675	0.453884873	0.000715187	0.02647264
ENSBTAG00000040005	25.13025981	0.631983264	0.00071892	0.02647264
ENSBTAG00000010370	911.013349	0.562284607	0.0007234	0.026527885
ENSBTAG00000039720	1691.341306	0.387558891	0.000725627	0.026538595
ENSBTAG00000007968	909.4065033	0.613600938	0.000733449	0.026591812
ENSBTAG00000008403	365.8780283	-0.706982532	0.000734838	0.026591812
ENSBTAG00000014936	140.843851	-0.410570836	0.000733432	0.026591812
ENSBTAG00000016319	1356.293425	0.447155823	0.000729842	0.026591812
ENSBTAG00000012072	1414.617637	0.391634142	0.000739669	0.026696212
ENSBTAG00000011918	462.2632512	0.585247504	0.000744979	0.026747079
ENSBTAG00000013390	1015.209254	0.617638919	0.000743544	0.026747079
ENSBTAG00000044099	3831.45498	0.527244158	0.000748423	0.026800591
ENSBTAG00000015579	212.7564101	0.684744567	0.000751909	0.026855282
ENSBTAG00000024809	335.1690857	0.552272778	0.000755052	0.026897502
ENSBTAG00000005732	992.2997545	0.503286259	0.000765526	0.0269925
ENSBTAG00000007796	278.6898406	0.553417028	0.000765591	0.0269925
ENSBTAG00000009657	83.64933649	-0.59428099	0.000761851	0.0269925
ENSBTAG00000021011	53.06563147	-0.47936539	0.000761037	0.0269925
ENSBTAG00000000913	1317.273854	0.605641892	0.000778715	0.026994918
ENSBTAG00000002000	654.2698322	0.521520302	0.000785042	0.026994918
ENSBTAG00000002182	213.7439973	0.640961619	0.000790811	0.026994918
ENSBTAG00000002871	1732.138429	0.580065576	0.00079476	0.026994918
ENSBTAG00000003728	539.7400263	0.69707401	0.00078927	0.026994918
ENSBTAG00000004564	46.76352663	-0.712933842	0.000785655	0.026994918
ENSBTAG00000005285	637.6948214	0.596617302	0.000794627	0.026994918
ENSBTAG00000006101	1520.173015	0.42144794	0.00076931	0.026994918
ENSBTAG00000007497	2488.972636	0.474817084	0.000790661	0.026994918
ENSBTAG00000010904	556.6386986	0.623279675	0.00078923	0.026994918
ENSBTAG00000014729	549.5370449	0.539687346	0.000795184	0.026994918
ENSBTAG00000018278	1176.048819	0.639360882	0.000794587	0.026994918
ENSBTAG00000021611	588.9189197	0.456796023	0.000780451	0.026994918
ENSBTAG00000027612	1606.578766	0.489257535	0.000788277	0.026994918
ENSBTAG00000047856	111.0655672	-0.566108226	0.000775403	0.026994918
ENSBTAG00000044029	1383.068119	0.395886043	0.000798763	0.027049456
ENSBTAG00000003960	258.5070198	-0.712258539	0.000806824	0.027121536
ENSBTAG00000018321	1231.440221	0.436265297	0.000806797	0.027121536
ENSBTAG00000021395	722.7517661	0.611360919	0.000806564	0.027121536
ENSBTAG00000014339	76.69312308	-0.600104976	0.000810391	0.027174839
ENSBTAG00000001868	1377.613439	0.613411383	0.00081882	0.02727003
ENSBTAG00000006578	529.9419659	0.490859677	0.000816129	0.02727003
ENSBTAG00000014450	1636.037979	0.546865042	0.000819669	0.02727003
ENSBTAG00000046348	72.91344837	-0.506659401	0.000821183	0.02727003
ENSBTAG00000006998	251.3514499	0.652065119	0.000826538	0.027283276
ENSBTAG00000010483	133.460787	0.489569249	0.000825096	0.027283276
ENSBTAG00000017029	386.1857884	0.509529148	0.00082755	0.027283276
ENSBTAG00000047330	131.6863104	0.459510226	0.000830756	0.027323315
ENSBTAG00000012791	156.8090917	0.503218196	0.000834632	0.027332067
ENSBTAG00000015283	6248.766114	0.665523815	0.000835008	0.027332067
ENSBTAG00000011559	8320.562651	0.628938784	0.000839495	0.027357399
ENSBTAG00000011573	39.03802254	-0.571902509	0.000839771	0.027357399
ENSBTAG00000004139	23.51893046	-0.637925409	0.000841945	0.027363203
ENSBTAG00000007898	208.137361	0.462374009	0.00084566	0.027418959
ENSBTAG00000004472	1759.492132	0.461792911	0.000855052	0.027479622
ENSBTAG00000004651	315.9498875	0.518336666	0.000850896	0.027479622
ENSBTAG00000008122	839.8817503	0.586309727	0.000857549	0.027479622
ENSBTAG00000019147	4364.136402	0.669303852	0.000857438	0.027479622
ENSBTAG00000038146	1192.998426	0.619820386	0.000855747	0.027479622
ENSBTAG00000008835	3297.738218	0.532849862	0.000860062	0.027495931
ENSBTAG00000012191	727.1967501	-0.433066345	0.000867247	0.027661129
ENSBTAG00000005218	451.519949	-0.533796459	0.000873217	0.027786928
ENSBTAG00000000746	200.4120833	-0.592429926	0.000883161	0.027859804
ENSBTAG00000021227	995.5952764	0.592901059	0.00088463	0.027859804
ENSBTAG00000022032	542.3055621	0.580909849	0.000885664	0.027859804
ENSBTAG00000025817	172.734743	0.503850724	0.000877762	0.027859804
ENSBTAG00000045931	63.63651714	-0.536683328	0.000882376	0.027859804
ENSBTAG00000030976	2958.319176	0.557013706	0.000891237	0.027970986
ENSBTAG00000019543	2566.185137	0.522360252	0.000898344	0.02800306
ENSBTAG00000021632	148.5828921	0.540247215	0.000895862	0.02800306
ENSBTAG00000021633	34.27265833	-0.610263845	0.000898385	0.02800306
ENSBTAG00000012677	181.240701	-0.489507151	0.000903627	0.028057726
ENSBTAG00000014926	629.9022682	0.623803109	0.00090423	0.028057726
ENSBTAG00000018883	1002.473387	0.563116607	0.000908711	0.028133116
ENSBTAG00000003259	305.7985856	-0.544889067	0.000917987	0.028157908
ENSBTAG00000011885	188.3153167	-0.501703184	0.000914599	0.028157908
ENSBTAG00000014005	147.7392458	-0.438686734	0.000919777	0.028157908
ENSBTAG00000043573	129.6332456	0.718395112	0.000912005	0.028157908
ENSBTAG00000047973	636.8530652	0.451912762	0.000917805	0.028157908
ENSBTAG00000040318	68.80776048	-0.706365929	0.000924813	0.028249034
ENSBTAG00000026263	559.6657404	0.523863362	0.000928901	0.028310845
ENSBTAG00000004664	759.2243796	0.458406348	0.000953054	0.028336949
ENSBTAG00000004912	615.5088889	-0.512818906	0.000938823	0.028336949
ENSBTAG00000004916	1484.898849	0.488716121	0.000934778	0.028336949
ENSBTAG00000008429	98.1351769	-0.680444157	0.000940708	0.028336949
ENSBTAG00000010311	580.8758899	0.564126133	0.000946187	0.028336949
ENSBTAG00000013587	194.8071177	0.604106991	0.000937596	0.028336949
ENSBTAG00000014422	239.7228089	-0.460282873	0.000952735	0.028336949
ENSBTAG00000017706	1353.457769	0.447023465	0.000945557	0.028336949
ENSBTAG00000021577	310.0569863	-0.538305222	0.000940014	0.028336949
ENSBTAG00000030319	280.4475935	0.608847803	0.000952143	0.028336949
ENSBTAG00000031252	2385.667989	0.53297074	0.000954551	0.028336949
ENSBTAG00000047265	311.2644	0.564582424	0.000952829	0.028336949
ENSBTAG00000004290	1484.292088	0.569477632	0.000959641	0.02838697
ENSBTAG00000005465	1551.722814	0.518761566	0.000960376	0.02838697
ENSBTAG00000003576	300.6848818	0.629135269	0.000969724	0.028479141
ENSBTAG00000007357	73.95615431	-0.508544327	0.000965576	0.028479141
ENSBTAG00000026936	24.61293936	-0.680724142	0.000968888	0.028479141
ENSBTAG00000003225	1183.416497	0.576318585	0.000974131	0.028547457
ENSBTAG00000004823	565.3675243	0.566204829	0.000981486	0.028701661
ENSBTAG00000013038	1805.542475	0.522449529	0.000986157	0.028776903
ENSBTAG00000008798	1165.561801	0.441110346	0.000990252	0.028835032
ENSBTAG00000002528	2094.394368	-0.53557536	0.000999838	0.028928972
ENSBTAG00000002874	600.8495359	0.291329728	0.001026088	0.028928972
ENSBTAG00000004709	39.80833357	-0.504085145	0.001007794	0.028928972
ENSBTAG00000004872	250.0808876	0.416733511	0.001011023	0.028928972
ENSBTAG00000007620	1592.521975	0.480909657	0.001040532	0.028928972
ENSBTAG00000007737	6523.895863	0.569047872	0.001039891	0.028928972
ENSBTAG00000009535	12063.69358	0.626571718	0.001037833	0.028928972
ENSBTAG00000009877	419.2682946	-0.391810682	0.001033932	0.028928972
ENSBTAG00000009902	1440.534282	0.575624613	0.001028583	0.028928972
ENSBTAG00000012111	31.04916348	-0.550311375	0.001041991	0.028928972
ENSBTAG00000012550	92.33126365	-0.611186872	0.001005778	0.028928972
ENSBTAG00000015002	912.1770448	0.626996133	0.001016542	0.028928972
ENSBTAG00000015798	1419.061577	0.415410684	0.001026681	0.028928972
ENSBTAG00000016079	7000.250517	0.52771533	0.001035169	0.028928972
ENSBTAG00000017068	845.1189936	0.427950992	0.001029748	0.028928972
ENSBTAG00000020449	1804.233625	0.528601587	0.00099775	0.028928972
ENSBTAG00000021218	111.7231222	0.684762976	0.001003328	0.028928972
ENSBTAG00000021288	1534.04503	0.590116706	0.001040969	0.028928972
ENSBTAG00000038745	626.9749622	0.52861687	0.001012611	0.028928972
ENSBTAG00000043961	72.77194675	-0.610959265	0.001035739	0.028928972
ENSBTAG00000045736	51.61587702	0.568450653	0.001000901	0.028928972
ENSBTAG00000047299	1987.811444	0.456218146	0.001027478	0.028928972
ENSBTAG00000048213	29.01618332	-0.68647627	0.001032721	0.028928972
ENSBTAG00000000988	57.12880873	-0.68109311	0.001044373	0.028936518
ENSBTAG00000001917	6088.184778	0.662965144	0.001047984	0.028978033
ENSBTAG00000007540	264.985975	-0.351438938	0.001056035	0.029083376
ENSBTAG00000031837	1064.377972	0.51628985	0.001053964	0.029083376
ENSBTAG00000044015	276.4046682	-0.365965789	0.001060295	0.029142163
ENSBTAG00000003713	1194.280337	0.57761798	0.001086192	0.029306205
ENSBTAG00000006108	54.27631651	-0.603366868	0.001077985	0.029306205
ENSBTAG00000007730	164.6043407	-0.611766417	0.001077489	0.029306205
ENSBTAG00000007933	43.19101154	-0.608144314	0.001088887	0.029306205
ENSBTAG00000013283	915.9022204	0.598079167	0.001090339	0.029306205
ENSBTAG00000014069	76.74871627	-0.535014223	0.001093486	0.029306205
ENSBTAG00000016264	6574.209603	0.424820066	0.001088208	0.029306205
ENSBTAG00000017177	358.5094014	-0.497130855	0.00107982	0.029306205
ENSBTAG00000017628	107.2651982	-0.519052693	0.001089387	0.029306205
ENSBTAG00000017890	632.0005907	0.593031155	0.001094041	0.029306205
ENSBTAG00000019001	83.52850005	-0.627046444	0.001086375	0.029306205
ENSBTAG00000019998	4666.542792	0.344571547	0.001069237	0.029306205
ENSBTAG00000020663	710.236301	0.576996786	0.001073718	0.029306205
ENSBTAG00000020807	1262.013997	0.599243754	0.001096481	0.029314298
ENSBTAG00000011057	4109.117128	0.521763658	0.001098774	0.02931845
ENSBTAG00000010451	2710.072024	0.36783937	0.001107785	0.029501501
ENSBTAG00000011754	154.7753238	0.654281778	0.001119437	0.029683073
ENSBTAG00000025001	944.5906234	0.57296914	0.00112326	0.029683073
ENSBTAG00000031641	3600.478976	0.42308898	0.001119751	0.029683073
ENSBTAG00000032651	1471.469828	0.529133161	0.001122165	0.029683073
ENSBTAG00000002425	19.02269492	-0.640854717	0.001130667	0.029764108
ENSBTAG00000003642	2479.213342	0.538242843	0.001130557	0.029764108
ENSBTAG00000005709	73.96813133	-0.587750461	0.001144367	0.029789737
ENSBTAG00000009121	107.7395675	-0.529332004	0.001148261	0.029789737
ENSBTAG00000011731	65.43203272	0.682930198	0.001145109	0.029789737
ENSBTAG00000014669	277.3503554	0.550391502	0.00114503	0.029789737
ENSBTAG00000015598	5296.414474	0.612539276	0.001149017	0.029789737
ENSBTAG00000016230	60.38776433	-0.666864378	0.001143783	0.029789737
ENSBTAG00000019704	437.0070654	-0.658797636	0.001148899	0.029789737
ENSBTAG00000031797	1364.390321	0.458921238	0.001148234	0.029789737
ENSBTAG00000007812	1073.636997	0.635840332	0.001155395	0.029898579
ENSBTAG00000003914	333.9053314	0.61273081	0.001162627	0.029955351
ENSBTAG00000004193	198.3845133	-0.454656065	0.001164142	0.029955351
ENSBTAG00000022632	485.8041605	0.501669676	0.001162506	0.029955351
ENSBTAG00000002291	27.39086852	-0.675016868	0.001177363	0.029958329
ENSBTAG00000011986	57.7370811	-0.443943728	0.001175867	0.029958329
ENSBTAG00000016932	66.4170697	-0.611748431	0.001176524	0.029958329
ENSBTAG00000017267	1102.708452	0.42524792	0.001168748	0.029958329
ENSBTAG00000019721	402.9764996	0.509818587	0.001168172	0.029958329
ENSBTAG00000021944	1933.923103	0.454804079	0.001175987	0.029958329
ENSBTAG00000005444	69.03416163	-0.579255688	0.001191282	0.029996716
ENSBTAG00000012421	261.5437509	0.45636812	0.001187677	0.029996716
ENSBTAG00000013779	18.21383079	-0.637953534	0.001183559	0.029996716
ENSBTAG00000016429	799.3834561	0.599320943	0.001188788	0.029996716
ENSBTAG00000017441	1935.472718	0.686070202	0.001191995	0.029996716
ENSBTAG00000045847	69.42858713	0.719627977	0.001190446	0.029996716
ENSBTAG00000019701	4912.844462	0.654817303	0.001197187	0.030020289
ENSBTAG00000020042	79.0174831	-0.53785465	0.001197309	0.030020289
ENSBTAG00000020927	259.0376901	0.563782539	0.001200741	0.030051386
ENSBTAG00000005180	126.0979274	-0.469826379	0.001206371	0.030137305
ENSBTAG00000006767	635.4523988	0.624607613	0.001213592	0.030152933
ENSBTAG00000006919	287.9355453	-0.400213364	0.001212613	0.030152933
ENSBTAG00000012634	898.4848745	0.530320926	0.001211423	0.030152933
ENSBTAG00000000387	2431.684824	0.449314455	0.001218384	0.030187798
ENSBTAG00000007537	795.1611688	0.534330641	0.001222229	0.030187798
ENSBTAG00000008075	661.7378431	0.460389585	0.001231443	0.030187798
ENSBTAG00000011263	2260.198272	0.570217403	0.001220267	0.030187798
ENSBTAG00000012594	586.9664095	0.4799449	0.001234026	0.030187798
ENSBTAG00000013461	2349.41065	0.662684419	0.001237006	0.030187798
ENSBTAG00000016596	965.5734662	0.622195023	0.001236146	0.030187798
ENSBTAG00000016758	1549.24087	0.397220226	0.001226645	0.030187798
ENSBTAG00000019253	446.0882937	0.710499276	0.001229554	0.030187798
ENSBTAG00000019304	68.11072562	-0.508493018	0.001226682	0.030187798
ENSBTAG00000012880	304.9822915	0.586964362	0.001239446	0.030193597
ENSBTAG00000000250	315.6230383	0.534388912	0.001254635	0.030222255
ENSBTAG00000003067	1535.656441	0.524596602	0.001253852	0.030222255
ENSBTAG00000005446	347.8532739	0.532907055	0.001248491	0.030222255
ENSBTAG00000009077	284.8387825	0.482058205	0.001253372	0.030222255
ENSBTAG00000009549	1310.535507	0.479175294	0.001256047	0.030222255
ENSBTAG00000010624	2939.573107	0.499660413	0.001248484	0.030222255
ENSBTAG00000043567	6532.751938	0.722372438	0.001247066	0.030222255
ENSBTAG00000007253	188.5961728	0.536358258	0.001268322	0.030304936
ENSBTAG00000013600	1904.676188	0.43753946	0.001262136	0.030304936
ENSBTAG00000017461	141.6727281	0.451989957	0.001266494	0.030304936
ENSBTAG00000034269	126.1479045	-0.394780595	0.001266825	0.030304936
ENSBTAG00000024378	591.1619422	0.53170779	0.001271346	0.030324373
ENSBTAG00000000026	285.6562332	0.504581047	0.001278013	0.030421744
ENSBTAG00000020613	561.2953275	0.453179671	0.001279865	0.030421744
ENSBTAG00000027879	571.7090053	0.580079061	0.001285295	0.030497958
ENSBTAG00000001885	863.0486806	0.528263931	0.001292866	0.030519194
ENSBTAG00000018085	2366.564664	0.421426396	0.001292647	0.030519194
ENSBTAG00000021438	1539.342409	0.507987199	0.001290207	0.030519194
ENSBTAG00000021992	35.59517577	-0.623897848	0.001297536	0.030576814
ENSBTAG00000010799	2393.96418	0.642529069	0.001305924	0.030661846
ENSBTAG00000011442	910.1093149	0.474761301	0.00130626	0.030661846
ENSBTAG00000014208	2965.313017	0.687339786	0.001307851	0.030661846
ENSBTAG00000010711	181.5321881	0.601520008	0.001324603	0.030811536
ENSBTAG00000011742	172.2894775	-0.529707721	0.001327716	0.030811536
ENSBTAG00000011837	1399.655548	0.489945995	0.001325524	0.030811536
ENSBTAG00000019906	732.5995669	0.550997908	0.001322728	0.030811536
ENSBTAG00000038920	163.51454	-0.589254405	0.001319497	0.030811536
ENSBTAG00000043558	62397.55449	0.690405543	0.001321333	0.030811536
ENSBTAG00000020905	2887.985043	0.590452681	0.00133419	0.030909479
ENSBTAG00000019062	204.4949632	-0.435175382	0.001338568	0.030958614
ENSBTAG00000015326	101.5846434	-0.52420004	0.001341064	0.030964123
ENSBTAG00000012962	1900.007786	0.467701389	0.001347812	0.031016198
ENSBTAG00000019403	325.9525681	0.577332218	0.001347842	0.031016198
ENSBTAG00000000808	229.4050385	0.556040806	0.001350231	0.03101913
ENSBTAG00000010832	2645.955784	0.625762325	0.001358305	0.031035496
ENSBTAG00000014958	160.5495126	-0.512369133	0.001359079	0.031035496
ENSBTAG00000018655	654.7528602	0.491580306	0.001357633	0.031035496
ENSBTAG00000020431	1427.234327	0.399300342	0.001361926	0.031035496
ENSBTAG00000033954	1026.239574	0.576204738	0.001362258	0.031035496
ENSBTAG00000022069	497.1989967	-0.411263716	0.001364943	0.031045089
ENSBTAG00000014540	697.1425193	0.584298157	0.00136977	0.031103292
ENSBTAG00000020880	1033.200364	-0.329441198	0.001373202	0.031129692
ENSBTAG00000006666	327.6285089	-0.485685629	0.001379011	0.031162144
ENSBTAG00000025540	632.2271563	0.655409299	0.001379178	0.031162144
ENSBTAG00000006059	606.5493033	0.459751862	0.001382774	0.031192003
ENSBTAG00000011943	652.5015358	-0.53379609	0.001392326	0.031355909
ENSBTAG00000015136	1251.446577	0.484717462	0.00140066	0.031491886
ENSBTAG00000005481	103.3080553	-0.63893156	0.001415592	0.031723608
ENSBTAG00000010602	813.861809	0.575869263	0.001415188	0.031723608
ENSBTAG00000017999	349.0802635	-0.579798521	0.001421096	0.031794998
ENSBTAG00000010170	408.0245253	-0.319639024	0.001429018	0.031868273
ENSBTAG00000039195	32.81675622	-0.705467798	0.001428322	0.031868273
ENSBTAG00000015910	1273.129654	-0.453653076	0.001436832	0.031990508
ENSBTAG00000019891	714.0128952	0.606889095	0.001439985	0.032008741
ENSBTAG00000045936	527.7771827	0.527247691	0.001444161	0.032049623
ENSBTAG00000000014	855.8140372	0.537783632	0.001447248	0.032066245
ENSBTAG00000001017	327.2743637	-0.628403932	0.001453451	0.032078934
ENSBTAG00000020657	428.5465002	-0.572459193	0.001454838	0.032078934
ENSBTAG00000046373	106.4008745	0.650862296	0.001454621	0.032078934
ENSBTAG00000005847	130.0928371	-0.643883709	0.001464951	0.032118161
ENSBTAG00000008396	781.0779464	0.554003589	0.001461237	0.032118161
ENSBTAG00000015049	957.441472	0.502616208	0.001465984	0.032118161
ENSBTAG00000018903	278.254443	0.564451624	0.001462112	0.032118161
ENSBTAG00000012796	423.4105241	0.392312537	0.001472761	0.032163887
ENSBTAG00000019470	505.9415722	0.323355841	0.001471996	0.032163887
ENSBTAG00000001762	370.8442947	0.484547873	0.001476163	0.032186923
ENSBTAG00000019077	1960.178721	0.533092631	0.00148282	0.032280751
ENSBTAG00000026953	138.2199282	-0.696208975	0.001485936	0.032297332
ENSBTAG00000002571	122.2602888	0.504543889	0.001489925	0.032332786
ENSBTAG00000018593	1085.488492	0.584042459	0.001493748	0.032364539
ENSBTAG00000001783	34.48003983	0.643407463	0.001501006	0.032441294
ENSBTAG00000011842	1154.071821	0.542854963	0.001504387	0.032441294
ENSBTAG00000016229	49.52837972	-0.579262392	0.001502571	0.032441294
ENSBTAG00000011822	1092.654217	0.469978366	0.001513823	0.032476055
ENSBTAG00000012186	13717.23335	0.474996101	0.00151547	0.032476055
ENSBTAG00000015006	635.7928984	0.523594915	0.001509109	0.032476055
ENSBTAG00000017852	2301.451101	0.43820088	0.001512129	0.032476055
ENSBTAG00000004803	846.4157745	0.420001602	0.001521669	0.032507308
ENSBTAG00000014034	112.0059207	-0.45742363	0.001520312	0.032507308
ENSBTAG00000019052	447.7960478	-0.591275554	0.001531111	0.032556881
ENSBTAG00000021293	2566.951934	0.455905265	0.001526882	0.032556881
ENSBTAG00000040308	1393.45183	0.632981896	0.001531075	0.032556881
ENSBTAG00000000091	1185.723026	0.517743736	0.001548167	0.03262454
ENSBTAG00000002734	3337.05095	0.535811309	0.001547811	0.03262454
ENSBTAG00000011836	20.63090513	-0.685029769	0.001544838	0.03262454
ENSBTAG00000014975	104.6094899	-0.496903917	0.001548566	0.03262454
ENSBTAG00000021836	3560.89385	0.420965558	0.001542929	0.03262454
ENSBTAG00000046644	504.525679	0.56359029	0.001547669	0.03262454
ENSBTAG00000016103	79.17082281	-0.481803769	0.001558186	0.032690789
ENSBTAG00000016524	2221.285651	0.343065103	0.001558083	0.032690789
ENSBTAG00000040358	188.50622	0.510093265	0.001558861	0.032690789
ENSBTAG00000000810	2451.198096	0.479091709	0.001563737	0.032717107
ENSBTAG00000001093	38.34102686	-0.641075373	0.001569658	0.032717107
ENSBTAG00000006138	19.0311892	-0.627246087	0.00156764	0.032717107
ENSBTAG00000016260	106.7494736	-0.508685005	0.001569466	0.032717107
ENSBTAG00000015681	354.7237565	0.619561363	0.001572571	0.032728089
ENSBTAG00000000284	42.22774086	-0.554608365	0.001592681	0.032728097
ENSBTAG00000000435	420.3044848	0.55970591	0.001578822	0.032728097
ENSBTAG00000000789	1110.403069	0.411921518	0.001583494	0.032728097
ENSBTAG00000001022	369.8435614	0.475039596	0.001598388	0.032728097
ENSBTAG00000008222	28.5353359	0.533282489	0.001597529	0.032728097
ENSBTAG00000009509	1993.794462	0.558307081	0.00159252	0.032728097
ENSBTAG00000012725	889.1740418	0.40339239	0.001587003	0.032728097
ENSBTAG00000018469	53.26407894	-0.639288007	0.001591113	0.032728097
ENSBTAG00000019462	439.86263	0.454170492	0.001601207	0.032728097
ENSBTAG00000021357	158.060076	-0.656884147	0.001580721	0.032728097
ENSBTAG00000030174	211.052973	-0.394904789	0.0015983	0.032728097
ENSBTAG00000043557	29.50392453	0.686498529	0.001600234	0.032728097
ENSBTAG00000000158	381.0957249	0.563133271	0.001604102	0.032729248
ENSBTAG00000010176	172.5623823	0.475596707	0.001606036	0.032729248
ENSBTAG00000001840	299.617823	0.584720139	0.001620955	0.032780297
ENSBTAG00000001994	608.355544	0.499543151	0.001653953	0.032780297
ENSBTAG00000002292	453.7250146	-0.476578826	0.001616416	0.032780297
ENSBTAG00000002688	260.1145335	-0.456357494	0.001634586	0.032780297
ENSBTAG00000005907	241.3836244	0.612011977	0.001623358	0.032780297
ENSBTAG00000008439	115.6189622	0.447366218	0.001635499	0.032780297
ENSBTAG00000009928	1170.977639	0.564870767	0.001650997	0.032780297
ENSBTAG00000010318	274.6699177	0.572757508	0.001647286	0.032780297
ENSBTAG00000011575	1438.462358	0.409297605	0.001617537	0.032780297
ENSBTAG00000012644	242.6502816	0.607134959	0.001636719	0.032780297
ENSBTAG00000013411	9062.418553	0.432546878	0.001652665	0.032780297
ENSBTAG00000015188	51.12945719	-0.693468333	0.001642169	0.032780297
ENSBTAG00000020405	1505.845529	0.517152835	0.001652915	0.032780297
ENSBTAG00000030962	1148.446238	0.568013145	0.001637005	0.032780297
ENSBTAG00000032247	1486.050198	0.453060179	0.00161421	0.032780297
ENSBTAG00000032694	470.0894801	0.61915404	0.001640349	0.032780297
ENSBTAG00000040169	66.21862808	-0.555125943	0.001650555	0.032780297
ENSBTAG00000043568	36786.88138	0.70644298	0.001633986	0.032780297
ENSBTAG00000045829	225.7527487	0.588781882	0.001639915	0.032780297
ENSBTAG00000002203	2091.04869	0.552247094	0.001671253	0.032838444
ENSBTAG00000007360	287.0964511	-0.364649394	0.001664131	0.032838444
ENSBTAG00000014068	5974.181803	0.413403401	0.001667934	0.032838444
ENSBTAG00000019772	81.7106915	0.470189182	0.001669482	0.032838444
ENSBTAG00000020387	664.6103747	-0.556199266	0.001668603	0.032838444
ENSBTAG00000021192	1691.543125	0.521082897	0.001665903	0.032838444
ENSBTAG00000000021	531.8793317	0.539821284	0.001678181	0.032875202
ENSBTAG00000008060	218.9223537	0.49791942	0.001677705	0.032875202
ENSBTAG00000013961	44.45596973	-0.597566243	0.001680315	0.032875202
ENSBTAG00000020150	365.2639092	0.492732708	0.001686346	0.032946201
ENSBTAG00000018483	775.3499386	0.547592249	0.001689524	0.03296134
ENSBTAG00000004161	1739.926303	0.331545261	0.001698879	0.033017518
ENSBTAG00000007605	10356.04353	0.48269894	0.001699626	0.033017518
ENSBTAG00000025898	1104.55304	-0.29261761	0.001695144	0.033017518
ENSBTAG00000000879	94.17113651	0.55709205	0.001709891	0.033079632
ENSBTAG00000001138	120.7860502	0.608655933	0.001721638	0.033079632
ENSBTAG00000001619	85.62307713	-0.576396959	0.001722467	0.033079632
ENSBTAG00000004449	103.8112103	-0.583388271	0.00173659	0.033079632
ENSBTAG00000007859	687.582136	-0.420690314	0.001719039	0.033079632
ENSBTAG00000009079	351.511662	0.462979453	0.001713545	0.033079632
ENSBTAG00000009242	752.8592162	-0.561113151	0.001725281	0.033079632
ENSBTAG00000009307	1441.485232	0.435837176	0.001735655	0.033079632
ENSBTAG00000012632	4568.853328	0.54575355	0.001731122	0.033079632
ENSBTAG00000013988	237.6709302	0.582752776	0.001726657	0.033079632
ENSBTAG00000016559	479.2396516	0.534343581	0.001711344	0.033079632
ENSBTAG00000017605	899.9173507	0.542897445	0.001709658	0.033079632
ENSBTAG00000021073	147.6748923	-0.55588283	0.001735755	0.033079632
ENSBTAG00000033331	1492.778898	0.515821712	0.001734124	0.033079632
ENSBTAG00000002105	533.2892191	0.46592126	0.001741925	0.03308934
ENSBTAG00000014399	619.0283621	-0.625460834	0.001740513	0.03308934
ENSBTAG00000006609	126.9588381	-0.52980722	0.001747504	0.033106251
ENSBTAG00000047879	19.8568295	-0.668240514	0.001747643	0.033106251
ENSBTAG00000003895	160.6226512	0.65481634	0.001768112	0.033374046
ENSBTAG00000005426	2941.183897	0.467598375	0.00176908	0.033374046
ENSBTAG00000006370	10296.60491	0.452517688	0.001768472	0.033374046
ENSBTAG00000000562	2096.410005	0.484141654	0.001790371	0.033470071
ENSBTAG00000001405	106.2688181	-0.544833384	0.001813644	0.033470071
ENSBTAG00000001933	8717.059525	0.525283873	0.001798753	0.033470071
ENSBTAG00000002784	1499.780848	0.447113385	0.001797091	0.033470071
ENSBTAG00000004422	155.6702042	0.517747656	0.001818097	0.033470071
ENSBTAG00000007112	265.1558236	0.576951794	0.001789098	0.033470071
ENSBTAG00000010465	1199.56133	0.547915746	0.00178265	0.033470071
ENSBTAG00000010545	847.7426831	0.579640721	0.001814338	0.033470071
ENSBTAG00000010546	230.2356553	-0.478669526	0.001800574	0.033470071
ENSBTAG00000010803	18.0625729	-0.640798171	0.001782836	0.033470071
ENSBTAG00000011583	1211.86793	0.425612114	0.001815515	0.033470071
ENSBTAG00000013502	75.89560297	0.679454016	0.001788701	0.033470071
ENSBTAG00000014607	1073.88781	0.53914007	0.001794693	0.033470071
ENSBTAG00000016427	312.3049822	0.553049164	0.001817663	0.033470071
ENSBTAG00000018072	307.0334844	0.550562909	0.00179321	0.033470071
ENSBTAG00000019986	3443.17277	0.324859229	0.001804806	0.033470071
ENSBTAG00000040378	29.8062559	0.656082278	0.001811224	0.033470071
ENSBTAG00000047532	25.28760548	-0.541979141	0.001810718	0.033470071
ENSBTAG00000004199	2910.155133	0.506785395	0.001826591	0.033581352
ENSBTAG00000017794	63.10691071	0.593965193	0.001833988	0.033627193
ENSBTAG00000018813	1209.029132	0.492686989	0.001832752	0.033627193
ENSBTAG00000001360	3434.918217	0.61744463	0.001838212	0.033659658
ENSBTAG00000005573	825.6669249	0.517628684	0.001848921	0.033720682
ENSBTAG00000015893	254.9890619	0.609434066	0.001848782	0.033720682
ENSBTAG00000021802	446.8631204	0.620473465	0.001848517	0.033720682
ENSBTAG00000007756	501.1212071	0.483600053	0.001853234	0.033754447
ENSBTAG00000012511	781.3608195	0.587954125	0.001856364	0.033766619
ENSBTAG00000021620	892.3849702	0.511844734	0.0018609	0.033804303
ENSBTAG00000002721	241.2511241	-0.56584524	0.001878323	0.033875546
ENSBTAG00000005763	633.3875524	0.551162729	0.001871297	0.033875546
ENSBTAG00000006185	751.4296369	0.529967695	0.001882961	0.033875546
ENSBTAG00000011825	602.1606439	0.478735122	0.001882849	0.033875546
ENSBTAG00000012070	82.40706445	-0.596232754	0.001884582	0.033875546
ENSBTAG00000026796	306.9217464	0.527178484	0.001875623	0.033875546
ENSBTAG00000032122	125.3910318	0.46413169	0.001880845	0.033875546
ENSBTAG00000046846	1191.45934	0.467000458	0.001872773	0.033875546
ENSBTAG00000007346	380.3334431	0.587398904	0.001890061	0.033929567
ENSBTAG00000046142	275.5167151	0.510123854	0.001903194	0.034120652
ENSBTAG00000010701	3212.671793	0.468333836	0.001907752	0.034157724
ENSBTAG00000008110	751.6035741	0.486012172	0.001917002	0.03424014
ENSBTAG00000012744	1114.012534	0.453937017	0.00192249	0.03424014
ENSBTAG00000014136	131.3624003	0.54123298	0.001924838	0.03424014
ENSBTAG00000017631	1921.586637	0.552078888	0.001918859	0.03424014
ENSBTAG00000020089	715.5382321	-0.575559561	0.001923642	0.03424014
ENSBTAG00000015103	922.2792982	0.544919227	0.001934411	0.034330119
ENSBTAG00000022721	569.6211048	0.539476112	0.001934902	0.034330119
ENSBTAG00000021606	329.2951661	0.503884459	0.001937782	0.034336796
ENSBTAG00000012898	272.5309746	0.62590032	0.001946073	0.034388685
ENSBTAG00000018513	741.7073571	0.319832785	0.001943608	0.034388685
ENSBTAG00000020132	558.4869765	0.433494919	0.001948232	0.034388685
ENSBTAG00000016037	3377.15075	0.573371655	0.001953089	0.034430099
ENSBTAG00000010897	296.1929288	0.433881739	0.001961744	0.034464094
ENSBTAG00000016213	1615.350279	0.509188332	0.001962556	0.034464094
ENSBTAG00000026916	1088.210882	0.408860578	0.001962074	0.034464094
ENSBTAG00000012344	2198.973753	0.559223575	0.001977127	0.034499107
ENSBTAG00000012630	111.0821499	-0.569232493	0.001976614	0.034499107
ENSBTAG00000015609	433.8419923	-0.565941899	0.001976005	0.034499107
ENSBTAG00000030675	65.01717525	-0.476508469	0.001973692	0.034499107
ENSBTAG00000042741	21.62574037	0.644292654	0.001973429	0.034499107
ENSBTAG00000000042	96.92998636	0.595922395	0.002019099	0.034510052
ENSBTAG00000003279	507.3541485	0.40428827	0.001988493	0.034510052
ENSBTAG00000005577	526.9300005	0.507202176	0.00200022	0.034510052
ENSBTAG00000009306	414.1299895	0.401953481	0.002014834	0.034510052
ENSBTAG00000009401	92.32172285	-0.383140283	0.001998502	0.034510052
ENSBTAG00000009508	631.1232114	0.611434108	0.001991603	0.034510052
ENSBTAG00000011843	15208.96362	0.427438231	0.002012304	0.034510052
ENSBTAG00000012144	1105.346595	0.477247436	0.002016136	0.034510052
ENSBTAG00000012788	1019.78745	0.516721741	0.0020003	0.034510052
ENSBTAG00000015820	133.5518548	0.609733518	0.001993714	0.034510052
ENSBTAG00000016243	564.888905	-0.445552624	0.00201507	0.034510052
ENSBTAG00000016281	273.1631088	-0.361467474	0.00202053	0.034510052
ENSBTAG00000018613	95.49134407	-0.538585217	0.001998427	0.034510052
ENSBTAG00000021715	1425.354655	0.620633552	0.002011346	0.034510052
ENSBTAG00000025425	181.1400406	0.457933173	0.002002118	0.034510052
ENSBTAG00000033186	57.89072564	-0.56234448	0.002007483	0.034510052
ENSBTAG00000035110	356.8599074	-0.642823915	0.001980911	0.034510052
ENSBTAG00000020410	353.3535604	-0.518338322	0.00202448	0.034534512
ENSBTAG00000005760	140.8878089	-0.485187388	0.002034431	0.034618137
ENSBTAG00000013057	112.6148517	-0.483295732	0.002031942	0.034618137
ENSBTAG00000010541	1753.85746	0.531106316	0.002040286	0.034674746
ENSBTAG00000004999	511.7225811	-0.636180187	0.002045559	0.034697366
ENSBTAG00000022027	244.5607966	0.538329297	0.002046677	0.034697366
ENSBTAG00000046569	195.5636642	0.616851356	0.002051419	0.034734821
ENSBTAG00000031335	688.6016513	0.368389336	0.002056185	0.034772602
ENSBTAG00000003981	1034.453049	0.555496238	0.002060629	0.034789419
ENSBTAG00000017802	567.4850026	0.460051609	0.002064789	0.034789419
ENSBTAG00000026716	230.9827153	-0.600326366	0.00206311	0.034789419
ENSBTAG00000018594	3269.190665	0.489919366	0.002075607	0.034850966
ENSBTAG00000039618	8907.262615	0.478310829	0.002076066	0.034850966
ENSBTAG00000047680	146.5302842	0.45317198	0.002071006	0.034850966
ENSBTAG00000016890	478.0860588	-0.362579468	0.002084366	0.034913945
ENSBTAG00000026915	522.7152391	-0.549113903	0.00208698	0.034913945
ENSBTAG00000027789	169.7015363	-0.64379179	0.002087454	0.034913945
ENSBTAG00000003553	91.42014352	-0.509756066	0.002094103	0.034939927
ENSBTAG00000011416	1266.225226	0.536301413	0.00209236	0.034939927
ENSBTAG00000005349	1918.688066	0.61092729	0.002097224	0.034949483
ENSBTAG00000003432	362.2669514	-0.597696169	0.002127232	0.034962616
ENSBTAG00000004154	40.86165061	-0.612488598	0.002119496	0.034962616
ENSBTAG00000006158	47.54230451	-0.635866125	0.002112335	0.034962616
ENSBTAG00000007442	195.8196183	-0.639889225	0.002118002	0.034962616
ENSBTAG00000008826	532.6588414	0.577218804	0.002119201	0.034962616
ENSBTAG00000009098	167.3688314	-0.399874404	0.002130477	0.034962616
ENSBTAG00000009778	54.20962079	-0.543378686	0.002124751	0.034962616
ENSBTAG00000010812	485.9142972	0.553490435	0.002128022	0.034962616
ENSBTAG00000014041	828.3331507	-0.383487766	0.002126385	0.034962616
ENSBTAG00000018951	201.4469889	-0.419743685	0.002131152	0.034962616
ENSBTAG00000023144	117.888783	-0.53768565	0.002111403	0.034962616
ENSBTAG00000040360	117.8901432	0.400816999	0.002121219	0.034962616
ENSBTAG00000046971	90.209786	-0.517832193	0.002100811	0.034962616
ENSBTAG00000001209	94.95607103	-0.568239964	0.002136351	0.035006042
ENSBTAG00000016621	228.0505111	-0.439177374	0.002142708	0.035068308
ENSBTAG00000005898	127.7275424	-0.440231778	0.002147192	0.035099813
ENSBTAG00000010723	1138.564224	0.4885856	0.00215251	0.035116377
ENSBTAG00000045732	641.1835023	0.626275233	0.002153327	0.035116377
ENSBTAG00000013326	485.3668505	0.43042408	0.002160701	0.035194797
ENSBTAG00000001594	243.9633572	0.539985227	0.002171472	0.035328283
ENSBTAG00000005489	455.7970313	-0.339354237	0.002174995	0.035343669
ENSBTAG00000006517	1670.420501	0.515900559	0.002181431	0.035406306
ENSBTAG00000008251	1381.606186	0.436445323	0.00218831	0.035415279
ENSBTAG00000011105	307.3169321	-0.536366156	0.002189731	0.035415279
ENSBTAG00000019601	25.7578524	-0.629238451	0.002185532	0.035415279
ENSBTAG00000003617	446.4072578	0.519377765	0.002199604	0.035497515
ENSBTAG00000013947	1522.227227	0.511281114	0.002199992	0.035497515
ENSBTAG00000017421	48.28239564	-0.480065664	0.002209442	0.035524616
ENSBTAG00000021772	130.1842226	-0.464596792	0.002206099	0.035524616
ENSBTAG00000030927	165.0151059	0.587902102	0.002209044	0.035524616
ENSBTAG00000001647	313.2390825	0.483975842	0.002226224	0.035665595
ENSBTAG00000005385	144.7277726	0.584930407	0.002221528	0.035665595
ENSBTAG00000010935	121.0935063	-0.576751162	0.002226439	0.035665595
ENSBTAG00000038434	44.72473415	-0.656573242	0.002228612	0.035665595
ENSBTAG00000017266	110.1221162	-0.485739565	0.002231326	0.035667407
ENSBTAG00000010529	54.03512128	-0.592992766	0.002234328	0.035673818
ENSBTAG00000011790	202.7632701	-0.407559391	0.002251702	0.035826101
ENSBTAG00000014123	225.4209019	-0.567320658	0.00224831	0.035826101
ENSBTAG00000038931	84.90407776	0.583885392	0.002249175	0.035826101
ENSBTAG00000003228	6360.01725	0.518553928	0.002264679	0.035916624
ENSBTAG00000005163	36.98657809	0.611624179	0.002273231	0.035916624
ENSBTAG00000005394	26.65263969	-0.514746226	0.002269401	0.035916624
ENSBTAG00000005542	871.9484248	-0.355926156	0.002264123	0.035916624
ENSBTAG00000006487	3232.235596	0.501588992	0.002271558	0.035916624
ENSBTAG00000015546	1961.465268	0.450715466	0.002277432	0.035916624
ENSBTAG00000025413	468.2867137	0.417293206	0.002280649	0.035916624
ENSBTAG00000030200	182.0994957	0.515602255	0.002268593	0.035916624
ENSBTAG00000047875	26.31768546	-0.675842088	0.002280961	0.035916624
ENSBTAG00000003097	321.5486148	-0.509153916	0.002284151	0.035925611
ENSBTAG00000046394	2261.140214	0.61957347	0.002294722	0.036050532
ENSBTAG00000003509	38.4992228	-0.495740427	0.002305818	0.036129857
ENSBTAG00000003962	1332.512557	0.486353432	0.002309108	0.036129857
ENSBTAG00000010995	483.2480286	0.578557173	0.002310309	0.036129857
ENSBTAG00000027772	1856.430623	0.621495956	0.002305091	0.036129857
ENSBTAG00000037937	26.61285817	-0.627583971	0.002317609	0.036202742
ENSBTAG00000005620	3929.395269	0.618935243	0.002320281	0.036203239
ENSBTAG00000012058	751.0178585	0.384762064	0.002324987	0.036235455
ENSBTAG00000008946	254.2917392	0.467827003	0.002331228	0.036250325
ENSBTAG00000010910	463.8532672	0.458036586	0.002329374	0.036250325
ENSBTAG00000004168	33.61350568	-0.533663947	0.002342101	0.036378165
ENSBTAG00000002060	3623.5912	0.595327603	0.002370538	0.03643656
ENSBTAG00000005819	162.4698764	0.473047484	0.002372428	0.03643656
ENSBTAG00000006245	582.3595076	0.42537851	0.002358396	0.03643656
ENSBTAG00000007368	2609.316582	0.578699193	0.002367936	0.03643656
ENSBTAG00000011010	443.4121712	-0.369668123	0.002360678	0.03643656
ENSBTAG00000012164	30.81086495	-0.591603719	0.002353987	0.03643656
ENSBTAG00000013273	103.3786099	0.445319389	0.002366769	0.03643656
ENSBTAG00000015394	160.2197361	0.459383937	0.002372218	0.03643656
ENSBTAG00000021972	76.85742035	-0.661922728	0.002363318	0.03643656
ENSBTAG00000044044	186.3237009	-0.533477817	0.002350115	0.03643656
ENSBTAG00000004862	17.68830202	-0.59764855	0.002395681	0.036629619
ENSBTAG00000017325	1358.594719	0.382017971	0.002393064	0.036629619
ENSBTAG00000021872	18.23756256	-0.619280655	0.002391261	0.036629619
ENSBTAG00000044880	89.01176248	0.508941112	0.002394279	0.036629619
ENSBTAG00000004632	1399.873736	0.370556068	0.00240432	0.03669864
ENSBTAG00000017964	338.9091319	0.384716589	0.002405547	0.03669864
ENSBTAG00000020186	540.7327554	0.439125002	0.002414105	0.036706709
ENSBTAG00000024605	2083.14672	0.435168964	0.002410764	0.036706709
ENSBTAG00000038316	338.9451589	-0.51594756	0.002413457	0.036706709
ENSBTAG00000000902	124.7931786	-0.604041355	0.002425764	0.036734671
ENSBTAG00000002045	891.9305523	0.381491887	0.002422384	0.036734671
ENSBTAG00000019436	1280.515635	0.472543211	0.002426658	0.036734671
ENSBTAG00000019927	3016.068475	0.332484431	0.002424721	0.036734671
ENSBTAG00000021344	45.14361061	-0.624690561	0.002439665	0.036890853
ENSBTAG00000020638	427.4164899	-0.366548991	0.002443047	0.036901302
ENSBTAG00000000998	256.3055684	-0.509642309	0.002449817	0.036962853
ENSBTAG00000000528	577.4701726	0.596923023	0.002483153	0.036983027
ENSBTAG00000001449	377.2030396	0.530111786	0.002464712	0.036983027
ENSBTAG00000004222	153.1805501	0.491699566	0.002498739	0.036983027
ENSBTAG00000004636	134.9170296	-0.537705503	0.002500935	0.036983027
ENSBTAG00000005073	1146.145435	0.435738767	0.002490109	0.036983027
ENSBTAG00000006590	427.12041	0.589138147	0.002501634	0.036983027
ENSBTAG00000006618	34.60433755	-0.547351175	0.002502388	0.036983027
ENSBTAG00000007233	49.21953489	0.574565105	0.002462965	0.036983027
ENSBTAG00000008024	617.1475589	0.514421288	0.002465861	0.036983027
ENSBTAG00000008990	2989.306195	0.520157168	0.002487276	0.036983027
ENSBTAG00000009903	81.39859912	-0.598432236	0.002492107	0.036983027
ENSBTAG00000010297	1070.10901	0.495818161	0.002484062	0.036983027
ENSBTAG00000010841	21.56387388	-0.613626832	0.002459866	0.036983027
ENSBTAG00000010884	43.64484025	-0.540809255	0.002494039	0.036983027
ENSBTAG00000014235	412.707196	0.560511993	0.002473019	0.036983027
ENSBTAG00000016005	72.44723259	-0.587349752	0.002490536	0.036983027
ENSBTAG00000016224	7951.508698	0.529407867	0.002474937	0.036983027
ENSBTAG00000017061	175.9883559	-0.521534205	0.002502225	0.036983027
ENSBTAG00000021515	602.5060158	0.654226043	0.00245557	0.036983027
ENSBTAG00000019255	165.4263222	-0.440745861	0.002513768	0.03711122
ENSBTAG00000003740	78.81343854	-0.572139792	0.002544697	0.037134159
ENSBTAG00000005161	178.2163702	-0.417336996	0.002526263	0.037134159
ENSBTAG00000005403	121.901984	0.636710967	0.002536478	0.037134159
ENSBTAG00000010492	127.5167074	-0.463837245	0.002542796	0.037134159
ENSBTAG00000011719	41.81116147	0.640115193	0.002545105	0.037134159
ENSBTAG00000011963	3330.122379	0.602251609	0.002525291	0.037134159
ENSBTAG00000013953	186.0509509	-0.52213269	0.002537822	0.037134159
ENSBTAG00000014451	199.7805334	-0.502966493	0.002527658	0.037134159
ENSBTAG00000021036	1332.611315	0.493799282	0.002541275	0.037134159
ENSBTAG00000023610	1706.069109	0.522141283	0.002539215	0.037134159
ENSBTAG00000024781	760.2990913	0.60401715	0.002520412	0.037134159
ENSBTAG00000002199	36.76322353	-0.578899586	0.002549669	0.037161218
ENSBTAG00000008693	223.4569149	0.551523641	0.002555957	0.037173865
ENSBTAG00000019830	202.3726139	0.491499817	0.002553429	0.037173865
ENSBTAG00000019494	2073.651091	0.564954187	0.002565929	0.037245224
ENSBTAG00000019831	173.0428273	0.479167593	0.002566295	0.037245224
ENSBTAG00000012037	469.7381154	0.49168654	0.002574631	0.037247963
ENSBTAG00000017069	27.93947821	-0.662538282	0.002569372	0.037247963
ENSBTAG00000018471	740.7352048	0.542918247	0.002573441	0.037247963
ENSBTAG00000001834	725.8382271	0.461785178	0.002579001	0.03727187
ENSBTAG00000025564	743.7670911	0.602023137	0.002587718	0.037358472
ENSBTAG00000005765	270.4648458	0.484507225	0.002601367	0.037476632
ENSBTAG00000046663	170.2423341	0.587329464	0.00260106	0.037476632
ENSBTAG00000013096	442.063547	0.458234571	0.002608624	0.037541732
ENSBTAG00000010990	32.06029727	0.557687805	0.002612147	0.037553032
ENSBTAG00000012675	90.14668252	-0.44288133	0.002619657	0.037563573
ENSBTAG00000013264	4794.582286	0.626450371	0.002625375	0.037563573
ENSBTAG00000017929	5062.124702	0.492832232	0.002626574	0.037563573
ENSBTAG00000024280	22.43895938	0.671725615	0.002622998	0.037563573
ENSBTAG00000047694	2643.582371	0.507019821	0.002619675	0.037563573
ENSBTAG00000015437	3202.55276	0.440781828	0.002644885	0.037786043
ENSBTAG00000017218	260.8146783	0.379460527	0.002649242	0.037808895
ENSBTAG00000011224	85.34851285	-0.535946617	0.00266025	0.037830645
ENSBTAG00000015109	309.3026813	-0.548541768	0.002659325	0.037830645
ENSBTAG00000030225	1047.891193	0.473722004	0.002661008	0.037830645
ENSBTAG00000037996	162.5541714	-0.520373298	0.002661799	0.037830645
ENSBTAG00000004590	414.4231647	0.428671398	0.002690331	0.037967196
ENSBTAG00000010760	311.237823	-0.599868063	0.002690602	0.037967196
ENSBTAG00000012638	57.84795895	0.599639216	0.002676112	0.037967196
ENSBTAG00000013708	839.5690804	0.398629822	0.002688187	0.037967196
ENSBTAG00000014971	493.1828348	0.589391708	0.002690785	0.037967196
ENSBTAG00000018070	772.424138	0.452807024	0.002686396	0.037967196
ENSBTAG00000021744	2648.096084	0.504690014	0.002677082	0.037967196
ENSBTAG00000019877	198.1661362	-0.447658507	0.002699071	0.038044969
ENSBTAG00000002783	33.43601519	-0.502320883	0.002708438	0.038137814
ENSBTAG00000002798	542.334542	0.565113812	0.002726362	0.038176955
ENSBTAG00000004344	40.52695407	-0.539725113	0.002717567	0.038176955
ENSBTAG00000005693	125.1141585	0.458726086	0.002722032	0.038176955
ENSBTAG00000005868	95.09013141	0.466447349	0.002753271	0.038176955
ENSBTAG00000005871	211.0384716	-0.519241639	0.002754285	0.038176955
ENSBTAG00000006104	716.5480524	0.516343966	0.002747104	0.038176955
ENSBTAG00000006124	210.4309665	-0.426168783	0.002721232	0.038176955
ENSBTAG00000014099	303.5444312	-0.580418871	0.002743309	0.038176955
ENSBTAG00000014492	316.6698502	0.495185162	0.002754319	0.038176955
ENSBTAG00000015499	1336.550919	0.506238103	0.002730218	0.038176955
ENSBTAG00000016133	848.4003319	0.533036422	0.002755755	0.038176955
ENSBTAG00000019615	714.9102655	-0.370079423	0.002738451	0.038176955
ENSBTAG00000031447	1635.027734	0.462451444	0.002746354	0.038176955
ENSBTAG00000033806	315.2606058	0.492297837	0.002753132	0.038176955
ENSBTAG00000039951	431.5225087	0.456391472	0.002744637	0.038176955
ENSBTAG00000040350	22.59780719	-0.67037093	0.002751562	0.038176955
ENSBTAG00000017051	31.12171036	0.553515889	0.002763195	0.038241386
ENSBTAG00000000960	221.1360266	0.560895838	0.002780492	0.03844199
ENSBTAG00000007754	544.1412251	0.595596795	0.002784771	0.038462372
ENSBTAG00000000162	257.6863094	0.387856644	0.00279185	0.038521355
ENSBTAG00000016555	185.8201331	0.467549555	0.002795524	0.038533272
ENSBTAG00000047997	202.2245399	-0.479316683	0.00280066	0.038565319
ENSBTAG00000002881	1805.703449	0.364947311	0.002805849	0.038576795
ENSBTAG00000004783	1576.642889	0.456463195	0.002819713	0.038576795
ENSBTAG00000006075	1409.646404	0.485800679	0.002819019	0.038576795
ENSBTAG00000013454	224.7841337	-0.466011663	0.002820873	0.038576795
ENSBTAG00000014387	27.39922403	-0.555456768	0.002814281	0.038576795
ENSBTAG00000018263	1042.312958	-0.339347515	0.002810572	0.038576795
ENSBTAG00000027361	1043.19319	0.521699157	0.002823996	0.038576795
ENSBTAG00000039662	30.86650188	-0.651067659	0.002822341	0.038576795
ENSBTAG00000034442	1073.938212	0.395069432	0.002835982	0.038701976
ENSBTAG00000012936	493.7714682	0.518599262	0.002844997	0.0387479
ENSBTAG00000020123	1156.395079	0.512540138	0.002842322	0.0387479
ENSBTAG00000031569	98.05597423	-0.47508965	0.002852513	0.038811722
ENSBTAG00000006161	37.01576143	-0.540291434	0.002859675	0.038870604
ENSBTAG00000008993	28.12293378	-0.640949028	0.002876951	0.03898951
ENSBTAG00000019025	963.9288827	0.489602816	0.002872812	0.03898951
ENSBTAG00000020776	1831.566123	0.543811638	0.002875365	0.03898951
ENSBTAG00000002468	3883.6583	0.592942271	0.002885577	0.038990822
ENSBTAG00000014970	331.8792342	0.543592313	0.002883269	0.038990822
ENSBTAG00000015590	65.94520755	-0.544516984	0.002884784	0.038990822
ENSBTAG00000007609	2509.562062	0.452139337	0.002902243	0.039154261
ENSBTAG00000018417	4646.010176	0.324932767	0.002903382	0.039154261
ENSBTAG00000013063	664.2641533	0.39898196	0.002916677	0.039256354
ENSBTAG00000015551	27.93021907	0.651622139	0.002914416	0.039256354
ENSBTAG00000009032	235.8595255	0.431468279	0.00293074	0.03930551
ENSBTAG00000010487	188.9497865	0.477992486	0.00294039	0.03930551
ENSBTAG00000017840	1672.632533	-0.480147592	0.002930317	0.03930551
ENSBTAG00000019136	1591.049593	0.46009319	0.002940205	0.03930551
ENSBTAG00000020662	567.2308541	0.396172187	0.002925625	0.03930551
ENSBTAG00000022020	66.40703773	0.512489763	0.002932672	0.03930551
ENSBTAG00000045910	168.1134271	0.441281134	0.00293779	0.03930551
ENSBTAG00000007498	772.7564949	0.449951076	0.002952252	0.039312595
ENSBTAG00000017010	197.8418368	0.471284156	0.002948376	0.039312595
ENSBTAG00000038755	28.40150456	-0.59051395	0.002946612	0.039312595
ENSBTAG00000047992	880.1077975	0.520630247	0.002952386	0.039312595
ENSBTAG00000011145	559.2999476	0.63041845	0.002958	0.03934914
ENSBTAG00000000241	240.9020555	-0.394273824	0.002963149	0.039379441
ENSBTAG00000008109	1908.556451	0.457407708	0.002970098	0.03939545
ENSBTAG00000018524	46.79313279	-0.5307417	0.00297004	0.03939545
ENSBTAG00000002327	335.1085388	0.574296392	0.00300514	0.039397526
ENSBTAG00000002829	4897.252426	0.467141732	0.002997137	0.039397526
ENSBTAG00000003936	308.4873247	0.404241223	0.003007598	0.039397526
ENSBTAG00000005225	315.6435991	0.46555714	0.002983165	0.039397526
ENSBTAG00000007589	33.86212464	-0.543934323	0.00297338	0.039397526
ENSBTAG00000008065	257.415259	0.579058876	0.00300442	0.039397526
ENSBTAG00000014060	236.3797441	0.525023635	0.002989734	0.039397526
ENSBTAG00000015371	24.83222503	-0.631125642	0.002993494	0.039397526
ENSBTAG00000017457	87.01078917	-0.482039872	0.002994491	0.039397526
ENSBTAG00000019017	151.6756875	0.590930292	0.002992733	0.039397526
ENSBTAG00000020661	182.6690598	-0.574524804	0.003006345	0.039397526
ENSBTAG00000021900	116.2152331	-0.547945218	0.002995701	0.039397526
ENSBTAG00000026585	319.6740227	-0.360600908	0.002982697	0.039397526
ENSBTAG00000001794	1620.911793	0.555524849	0.003033652	0.03947727
ENSBTAG00000005178	126.3837709	0.564735884	0.003017974	0.03947727
ENSBTAG00000005296	5738.854324	0.540213011	0.003047202	0.03947727
ENSBTAG00000013169	883.917801	0.506729444	0.003035666	0.03947727
ENSBTAG00000016309	1611.196759	0.384600236	0.003040132	0.03947727
ENSBTAG00000017719	135.8618744	-0.564084704	0.003053852	0.03947727
ENSBTAG00000017788	181.2775083	-0.530929929	0.003031669	0.03947727
ENSBTAG00000018282	101.2960823	0.396359048	0.003047792	0.03947727
ENSBTAG00000018557	462.757267	-0.368259806	0.003020832	0.03947727
ENSBTAG00000019648	8792.339907	0.606049694	0.003049013	0.03947727
ENSBTAG00000024081	270.5383882	-0.569110271	0.003040884	0.03947727
ENSBTAG00000040031	190.2839283	-0.561691244	0.003034395	0.03947727
ENSBTAG00000045590	143.1633693	-0.584192738	0.003053984	0.03947727
ENSBTAG00000048107	3099.435077	-0.289544485	0.003043978	0.03947727
ENSBTAG00000010504	895.0019497	0.496349567	0.003067129	0.039609865
ENSBTAG00000016034	49.05384329	0.488111462	0.003086352	0.039756508
ENSBTAG00000018971	68.44428377	0.438477549	0.003082807	0.039756508
ENSBTAG00000046855	279.4294734	0.562141035	0.003087181	0.039756508
ENSBTAG00000003328	141.2711928	0.49935453	0.003106244	0.039964478
ENSBTAG00000000246	109.8467538	0.538594921	0.0031146	0.039977133
ENSBTAG00000009899	2403.169286	0.348233929	0.003110583	0.039977133
ENSBTAG00000031249	639.0225626	0.586395515	0.003115972	0.039977133
ENSBTAG00000015379	853.2339392	0.511557849	0.003119653	0.039986953
ENSBTAG00000012371	756.8074191	-0.526532765	0.003133124	0.040121257
ENSBTAG00000012723	3642.02516	0.395120814	0.003135982	0.040121257
ENSBTAG00000003579	698.1689806	0.481187916	0.003139913	0.040134119
ENSBTAG00000009534	515.1177061	0.548838384	0.003144964	0.040161244
ENSBTAG00000001425	218.8259982	-0.58056249	0.003161843	0.040196536
ENSBTAG00000008696	181.7102967	-0.46552568	0.003157664	0.040196536
ENSBTAG00000018694	89.45514272	-0.54878388	0.003162382	0.040196536
ENSBTAG00000035286	94.14919671	0.589485112	0.003159187	0.040196536
ENSBTAG00000043546	14320.77316	0.644461336	0.003154408	0.040196536
ENSBTAG00000002908	63.62485198	0.627776311	0.003179872	0.04026732
ENSBTAG00000009484	263.3017072	0.456383187	0.00318263	0.04026732
ENSBTAG00000015958	1244.178282	0.33764973	0.003180014	0.04026732
ENSBTAG00000018383	42.26892181	-0.622369928	0.003172187	0.04026732
ENSBTAG00000038379	88.70359982	0.607841877	0.00318256	0.04026732
ENSBTAG00000002177	217.8066018	-0.510769497	0.003190423	0.040317744
ENSBTAG00000011556	177.72376	0.415375629	0.003194579	0.040317744
ENSBTAG00000015253	275.5304394	0.400238024	0.003195435	0.040317744
ENSBTAG00000012237	238.4229834	0.429001787	0.003205571	0.040334313
ENSBTAG00000019409	199.1025415	-0.48552188	0.003203375	0.040334313
ENSBTAG00000019909	165.0431677	0.519406908	0.003201221	0.040334313
ENSBTAG00000000074	37.25640207	-0.558145844	0.00321707	0.040336512
ENSBTAG00000006786	238.9350519	0.442623668	0.003220451	0.040336512
ENSBTAG00000007272	118.7375316	-0.475475003	0.003213128	0.040336512
ENSBTAG00000007698	115.454266	0.556157477	0.003214321	0.040336512
ENSBTAG00000010559	727.0394391	0.555610728	0.003217513	0.040336512
ENSBTAG00000000100	162.7901081	0.467775977	0.003241365	0.040524452
ENSBTAG00000003567	48.61676827	0.636698133	0.003240214	0.040524452
ENSBTAG00000003263	495.0972604	0.575023258	0.003256959	0.040618061
ENSBTAG00000007453	2139.555945	0.433598072	0.003260699	0.040618061
ENSBTAG00000009574	1785.514383	0.485992047	0.003260634	0.040618061
ENSBTAG00000011683	315.0721701	-0.435521423	0.003258242	0.040618061
ENSBTAG00000023343	5178.154484	0.604696386	0.003271737	0.040718572
ENSBTAG00000014396	196.7897418	-0.343385861	0.003278002	0.040722636
ENSBTAG00000014598	851.2248075	-0.53152511	0.003277031	0.040722636
ENSBTAG00000008170	127.2227452	-0.49353771	0.003284175	0.040762403
ENSBTAG00000000141	725.3214443	0.484755681	0.003305459	0.040841774
ENSBTAG00000004203	671.1554522	0.394562468	0.00329401	0.040841774
ENSBTAG00000012659	311.5179964	-0.474313031	0.003302269	0.040841774
ENSBTAG00000013480	131.2639321	0.439198582	0.003304439	0.040841774
ENSBTAG00000019457	613.6049359	0.532120302	0.00330453	0.040841774
ENSBTAG00000002224	445.5251723	-0.481852584	0.003311694	0.040845213
ENSBTAG00000016731	664.6490206	0.503529304	0.003309982	0.040845213
ENSBTAG00000013949	1076.037881	-0.502872135	0.00331913	0.040875765
ENSBTAG00000022825	538.0057878	0.559471968	0.003320131	0.040875765
ENSBTAG00000001105	96.96098681	-0.466892247	0.00333574	0.040957626
ENSBTAG00000005905	359.2716283	-0.428408068	0.003334863	0.040957626
ENSBTAG00000012291	407.1170167	0.430324786	0.00333191	0.040957626
ENSBTAG00000015077	55.22833454	-0.483389591	0.00334332	0.041013988
ENSBTAG00000000550	1032.28218	0.579726642	0.00336516	0.041106166
ENSBTAG00000000950	322.1246415	0.495450884	0.003370692	0.041106166
ENSBTAG00000001185	243.5219295	-0.470704911	0.003383803	0.041106166
ENSBTAG00000004295	1155.164882	0.476890225	0.003378729	0.041106166
ENSBTAG00000010265	74.71378408	0.601890188	0.003366973	0.041106166
ENSBTAG00000011558	919.249323	0.490383066	0.003370237	0.041106166
ENSBTAG00000014822	488.3326971	0.507759869	0.003381468	0.041106166
ENSBTAG00000018007	138.3648024	-0.400197329	0.00337039	0.041106166
ENSBTAG00000021162	397.8712408	-0.483001741	0.003357073	0.041106166
ENSBTAG00000021726	158.3301023	-0.491751533	0.003375727	0.041106166
ENSBTAG00000024542	1702.716498	0.352159985	0.003374298	0.041106166
ENSBTAG00000015950	407.0571568	0.544312153	0.003390345	0.041149183
ENSBTAG00000003340	409.6952793	0.435299458	0.00340718	0.041233326
ENSBTAG00000009490	652.9124786	0.403892625	0.003409303	0.041233326
ENSBTAG00000018403	293.5417962	0.484046263	0.00340284	0.041233326
ENSBTAG00000021452	265.4251432	-0.535435905	0.003404504	0.041233326
ENSBTAG00000021421	872.2022783	0.562699205	0.00341254	0.041236112
ENSBTAG00000014349	1747.381339	0.271299355	0.00342056	0.041296631
ENSBTAG00000008154	392.9824146	0.467697478	0.003426331	0.041323025
ENSBTAG00000021820	2660.88008	0.497075458	0.003428772	0.041323025
ENSBTAG00000002044	970.7327861	0.453019908	0.00343892	0.041336365
ENSBTAG00000010796	471.655477	0.505948902	0.003434491	0.041336365
ENSBTAG00000016874	9826.061311	0.344380881	0.003438484	0.041336365
ENSBTAG00000007629	778.7107056	0.424770863	0.003445447	0.041378547
ENSBTAG00000003245	126.8420235	-0.372069687	0.003454149	0.041423016
ENSBTAG00000016355	63.50071237	-0.433424964	0.00345519	0.041423016
ENSBTAG00000009438	18.0100042	-0.573276754	0.003461118	0.041435232
ENSBTAG00000026025	32.33049301	-0.596898245	0.003465272	0.041435232
ENSBTAG00000026467	158.7862097	0.49005781	0.003462649	0.041435232
ENSBTAG00000002306	349.5617632	0.415017101	0.003472942	0.04149077
ENSBTAG00000001077	42.2995512	0.553729094	0.00348823	0.041637138
ENSBTAG00000004179	849.0400876	0.509167433	0.003492774	0.04165512
ENSBTAG00000018590	84.39528602	-0.519556763	0.003497575	0.041676145
ENSBTAG00000001826	53.39611148	-0.545453746	0.003506055	0.041691886
ENSBTAG00000012589	280.7447719	0.580670389	0.003508016	0.041691886
ENSBTAG00000015920	1310.581978	0.494989885	0.003505497	0.041691886
ENSBTAG00000006560	87.27302762	-0.508809662	0.003517809	0.041746398
ENSBTAG00000011387	145.6483151	0.449171272	0.00351869	0.041746398
ENSBTAG00000034936	510.8680469	-0.377853234	0.003522494	0.041755406
ENSBTAG00000000218	232.3222326	0.414194301	0.003534012	0.041793622
ENSBTAG00000001135	1442.417885	0.574714185	0.00353486	0.041793622
ENSBTAG00000020429	719.5593028	0.476183874	0.003530498	0.041793622
ENSBTAG00000005916	250.0794145	-0.428994599	0.003546713	0.041879672
ENSBTAG00000013924	6567.13744	0.56029128	0.003551299	0.041879672
ENSBTAG00000037555	508.1643852	0.438022791	0.003549885	0.041879672
ENSBTAG00000008372	264.3485375	0.536074445	0.003572328	0.04209148
ENSBTAG00000006921	106.804803	-0.529332222	0.003577783	0.042119566
ENSBTAG00000013790	147.580968	-0.528504147	0.003587591	0.042198811
ENSBTAG00000013025	1052.054968	0.598560261	0.003599667	0.042268348
ENSBTAG00000015009	363.4774677	0.518323917	0.003599618	0.042268348
ENSBTAG00000011706	271.8139307	0.478549883	0.003603303	0.042274849
ENSBTAG00000006489	200.1187712	-0.498094452	0.003609354	0.042309645
ENSBTAG00000032701	607.313828	0.507033618	0.003629329	0.042507475
ENSBTAG00000006342	1193.698034	0.484712938	0.003643645	0.042552507
ENSBTAG00000010934	2324.404904	0.426016951	0.00364377	0.042552507
ENSBTAG00000012184	2606.559695	0.471952754	0.003646698	0.042552507
ENSBTAG00000018809	1421.044953	0.353330924	0.003648687	0.042552507
ENSBTAG00000019096	4116.50613	0.529272345	0.003641563	0.042552507
ENSBTAG00000000737	81.94046068	-0.570169396	0.003656706	0.0425962
ENSBTAG00000004901	64.38400587	-0.589850761	0.003667561	0.0425962
ENSBTAG00000011160	177.2312261	0.556588737	0.003659423	0.0425962
ENSBTAG00000045750	308.054809	-0.455794484	0.003663604	0.0425962
ENSBTAG00000048152	1041.165524	0.396467382	0.003667963	0.0425962
ENSBTAG00000011245	156.4222951	-0.530351345	0.00369512	0.042767961
ENSBTAG00000014558	325.0430539	-0.366058253	0.003691176	0.042767961
ENSBTAG00000015329	942.9549692	0.425712862	0.00368834	0.042767961
ENSBTAG00000017809	80.23951066	-0.562374339	0.003695227	0.042767961
ENSBTAG00000004136	116.100995	-0.463974437	0.003703373	0.0428261
ENSBTAG00000003535	197.5391368	0.561452814	0.003716297	0.042903204
ENSBTAG00000033562	50.17301502	-0.530095434	0.00371341	0.042903204
ENSBTAG00000010610	120.4450579	0.562239703	0.003726781	0.042936374
ENSBTAG00000018114	47.0652471	-0.532751265	0.003726029	0.042936374
ENSBTAG00000018656	545.6766284	-0.370201894	0.003728562	0.042936374
ENSBTAG00000001283	112.4172265	-0.500103514	0.003738899	0.043019298
ENSBTAG00000002625	195.9982985	-0.533915696	0.003742072	0.043019713
ENSBTAG00000021485	67.93840044	0.607534928	0.003745769	0.043026148
ENSBTAG00000005814	282.1116597	0.532267774	0.003759195	0.043144232
ENSBTAG00000013981	138.676728	-0.459871299	0.003766517	0.04317769
ENSBTAG00000018633	1056.544423	0.56309807	0.003768407	0.04317769
ENSBTAG00000003644	918.4989409	0.51637537	0.003771578	0.04317796
ENSBTAG00000005102	139.0425023	-0.59098264	0.003781096	0.043250813
ENSBTAG00000007389	45.35163008	0.525107406	0.003788483	0.0432992
ENSBTAG00000009023	68.7622867	-0.590137111	0.003793107	0.043315955
ENSBTAG00000009479	420.5498747	0.561833254	0.003822977	0.043435778
ENSBTAG00000015193	214.2142183	0.506216139	0.00381146	0.043435778
ENSBTAG00000020373	149.4058324	-0.449324368	0.003811744	0.043435778
ENSBTAG00000022188	165.3201876	-0.410740774	0.003825769	0.043435778
ENSBTAG00000033080	2399.221826	0.509629756	0.003816331	0.043435778
ENSBTAG00000033685	28.28355478	-0.573258447	0.003818151	0.043435778
ENSBTAG00000034827	36.42549819	-0.521033003	0.003824784	0.043435778
ENSBTAG00000006440	64.37910923	-0.559132524	0.003844372	0.043594163
ENSBTAG00000010649	262.4136199	-0.510652106	0.003849255	0.043594163
ENSBTAG00000027024	804.0370184	-0.568628509	0.003848832	0.043594163
ENSBTAG00000003093	601.5099485	0.414677833	0.00385488	0.043621843
ENSBTAG00000009552	179.8056204	-0.549398681	0.003867465	0.043728175
ENSBTAG00000039163	51.18837168	0.521295129	0.003875875	0.043787167
ENSBTAG00000015124	388.8479662	-0.464729384	0.003881127	0.043798632
ENSBTAG00000017387	282.0012991	0.481651462	0.00388647	0.043798632
ENSBTAG00000038186	46.5945842	0.572793663	0.003884925	0.043798632
ENSBTAG00000012484	873.5560934	0.349441597	0.003907195	0.043996037
ENSBTAG00000027569	242.7529269	-0.494465017	0.003918145	0.044049388
ENSBTAG00000038974	170.2999941	0.486678795	0.003918356	0.044049388
ENSBTAG00000008395	388.2604301	0.512990996	0.003922922	0.044064601
ENSBTAG00000001518	2849.770789	0.400465145	0.003929161	0.044070208
ENSBTAG00000010181	757.7495017	0.40587975	0.003936275	0.044070208
ENSBTAG00000015285	6242.572437	0.574059953	0.003935665	0.044070208
ENSBTAG00000023415	463.937147	0.516250528	0.003934881	0.044070208
ENSBTAG00000007243	505.5318189	-0.590110731	0.003940412	0.044080544
ENSBTAG00000009584	331.0041098	-0.437038982	0.003953562	0.044191608
ENSBTAG00000007685	1246.106842	0.429665199	0.003967408	0.044227575
ENSBTAG00000009351	2571.949867	0.404074425	0.003969679	0.044227575
ENSBTAG00000018847	535.0563535	0.492602451	0.003966781	0.044227575
ENSBTAG00000020641	367.3281955	0.476455718	0.003966156	0.044227575
ENSBTAG00000012908	294.4423201	-0.455285712	0.003977776	0.044254113
ENSBTAG00000018889	553.5461583	0.481041164	0.003978514	0.044254113
ENSBTAG00000020407	153.8401667	-0.387937906	0.003988857	0.044316443
ENSBTAG00000043556	71753.5829	0.629323845	0.00399058	0.044316443
ENSBTAG00000016908	85.86169046	0.512991263	0.003995617	0.044336477
ENSBTAG00000011699	750.0164299	0.348342515	0.004003962	0.044357296
ENSBTAG00000018803	1060.824787	0.452290042	0.004002058	0.044357296
ENSBTAG00000011661	277.9346101	-0.501719289	0.004025537	0.044524382
ENSBTAG00000016076	71.15167993	-0.468276159	0.004025171	0.044524382
ENSBTAG00000000067	858.7044731	0.42307777	0.004067517	0.044549092
ENSBTAG00000003047	272.9392186	0.547306366	0.004052405	0.044549092
ENSBTAG00000003668	174.8409241	-0.44904161	0.004070853	0.044549092
ENSBTAG00000004140	2050.958003	0.44124048	0.004061519	0.044549092
ENSBTAG00000005536	8440.524115	0.50184266	0.00407437	0.044549092
ENSBTAG00000006391	627.3865804	0.502382137	0.004037338	0.044549092
ENSBTAG00000008692	248.6996623	0.554546142	0.00407688	0.044549092
ENSBTAG00000009474	1726.209114	0.454961693	0.00408414	0.044549092
ENSBTAG00000009483	274.2946872	0.469408068	0.004076462	0.044549092
ENSBTAG00000010395	177.0824852	-0.389734172	0.004031769	0.044549092
ENSBTAG00000011239	1004.672479	0.458281501	0.004053485	0.044549092
ENSBTAG00000011313	97.21065857	-0.56672407	0.00404163	0.044549092
ENSBTAG00000011916	629.8364764	-0.549394072	0.004079744	0.044549092
ENSBTAG00000015538	341.0765378	0.385380498	0.004086238	0.044549092
ENSBTAG00000018522	2903.226675	0.399702977	0.004079527	0.044549092
ENSBTAG00000019553	20.71297749	-0.626814241	0.004065779	0.044549092
ENSBTAG00000037991	609.1196915	0.558537465	0.00408537	0.044549092
ENSBTAG00000045645	99.19059556	0.604940043	0.00405594	0.044549092
ENSBTAG00000009562	50.54118693	0.570669878	0.0041031	0.044661919
ENSBTAG00000018588	2853.485845	0.289737276	0.004100794	0.044661919
ENSBTAG00000005002	78.7815636	0.551765154	0.004107627	0.044672429
ENSBTAG00000027058	37.80202794	0.516102334	0.00411058	0.044672429
ENSBTAG00000047511	1035.125247	0.487866282	0.004119238	0.044731073
ENSBTAG00000048159	70.03951913	-0.525292963	0.004128349	0.044794547
ENSBTAG00000017951	287.0386906	0.384427515	0.004137797	0.044861574
ENSBTAG00000002650	1329.45191	0.302301909	0.004143904	0.044892296
ENSBTAG00000047103	17.40631891	0.543593179	0.004150497	0.044928234
ENSBTAG00000000222	418.3732638	-0.602217026	0.004160628	0.044999807
ENSBTAG00000009988	2631.307981	0.461843353	0.004163672	0.044999807
ENSBTAG00000015022	1359.27835	-0.311337865	0.004168112	0.045012325
ENSBTAG00000005025	242.6149972	-0.525855396	0.00417243	0.045023502
ENSBTAG00000011273	7231.355927	0.534048319	0.004185525	0.045129306
ENSBTAG00000015171	1511.470212	0.427926621	0.004188978	0.045131053
ENSBTAG00000007299	486.4708493	0.467395949	0.004199459	0.045162426
ENSBTAG00000010341	31.94115437	-0.566919645	0.00420074	0.045162426
ENSBTAG00000019692	126.738388	-0.549051796	0.004201769	0.045162426
ENSBTAG00000017321	1401.767823	0.360136312	0.004208718	0.04516633
ENSBTAG00000018496	240.8969523	0.501636479	0.004205709	0.04516633
ENSBTAG00000006063	1009.52789	0.341063247	0.004222895	0.045231734
ENSBTAG00000020103	222.4831988	0.366549064	0.004224707	0.045231734
ENSBTAG00000039435	338.6069317	-0.440531099	0.004224085	0.045231734
ENSBTAG00000000579	1065.366991	-0.52436656	0.00425132	0.045314433
ENSBTAG00000002021	218.3033417	0.480769201	0.004238756	0.045314433
ENSBTAG00000007454	1467.082406	0.586402589	0.00424754	0.045314433
ENSBTAG00000008713	413.5933609	0.397038029	0.004252558	0.045314433
ENSBTAG00000011761	162.0409913	-0.410490213	0.00425407	0.045314433
ENSBTAG00000016297	924.5214637	0.414633995	0.004255559	0.045314433
ENSBTAG00000023997	68.5802548	0.574735771	0.004246819	0.045314433
ENSBTAG00000017189	415.4024195	0.519147675	0.004262513	0.045318113
ENSBTAG00000040381	62.69133653	-0.518223671	0.004260385	0.045318113
ENSBTAG00000001188	113.1113475	0.509944643	0.004269769	0.045360097
ENSBTAG00000000050	374.0254888	0.49144944	0.004280047	0.045416242
ENSBTAG00000014611	247.6965861	-0.50126576	0.004281677	0.045416242
ENSBTAG00000020965	7588.392521	0.508929107	0.004300964	0.04558556
ENSBTAG00000009997	6936.115384	0.425300727	0.004305307	0.045596358
ENSBTAG00000016512	180.5979138	-0.530735011	0.004340631	0.045935
ENSBTAG00000007332	1032.361484	0.583883521	0.004349664	0.045995098
ENSBTAG00000020381	330.95801	0.48540977	0.004355205	0.046018214
ENSBTAG00000007200	2390.83576	0.439549403	0.004367204	0.046109467
ENSBTAG00000001142	37.27796121	-0.484356345	0.004386466	0.046206126
ENSBTAG00000039415	180.9283704	0.467546069	0.004381307	0.046206126
ENSBTAG00000046337	111.2392971	0.453985705	0.004386355	0.046206126
ENSBTAG00000015486	992.3837942	0.460051021	0.004390453	0.046212635
ENSBTAG00000017064	427.2396383	0.408699379	0.004408528	0.046367297
ENSBTAG00000002286	439.5143522	0.261984163	0.004417647	0.046427606
ENSBTAG00000012830	515.3248488	0.502422343	0.004422596	0.046444033
ENSBTAG00000017709	24.19518255	-0.585043625	0.004433978	0.046527935
ENSBTAG00000001937	2781.525465	0.404429369	0.004438904	0.046535339
ENSBTAG00000017013	144.9003569	0.512558068	0.00444147	0.046535339
ENSBTAG00000011412	728.0868216	-0.451272482	0.004453933	0.046630294
ENSBTAG00000010293	25.33148412	-0.528553147	0.004460413	0.046662523
ENSBTAG00000023780	508.8736618	0.444632608	0.004464807	0.046672889
ENSBTAG00000012628	19.28621982	0.636271579	0.004472384	0.046716487
ENSBTAG00000003450	1062.998853	0.354363894	0.004484491	0.046762353
ENSBTAG00000005578	1565.690872	0.482423525	0.004490012	0.046762353
ENSBTAG00000008289	231.3410378	-0.426276476	0.004490413	0.046762353
ENSBTAG00000020378	117.50506	-0.511486389	0.004489082	0.046762353
ENSBTAG00000007393	582.7896796	0.457389435	0.00449628	0.046787925
ENSBTAG00000000354	39.8376133	0.572532523	0.004510048	0.046832639
ENSBTAG00000001987	128.4508771	-0.410149752	0.004506461	0.046832639
ENSBTAG00000009600	101.5650936	-0.405165594	0.004510822	0.046832639
ENSBTAG00000019913	143.1778839	0.552062273	0.004520008	0.046892521
ENSBTAG00000015369	614.1508077	0.44551764	0.004524042	0.046898896
ENSBTAG00000004954	41.65660798	-0.450934784	0.00455004	0.04700767
ENSBTAG00000005384	989.26922	0.491483913	0.004546856	0.04700767
ENSBTAG00000006141	637.4172336	0.473837133	0.00455091	0.04700767
ENSBTAG00000017438	956.2050501	0.409120514	0.004544769	0.04700767
ENSBTAG00000019355	21.99408778	-0.598797528	0.004551672	0.04700767
ENSBTAG00000010971	70.36242158	-0.495385808	0.004561956	0.047029971
ENSBTAG00000011798	223.7621646	-0.362367889	0.004567548	0.047029971
ENSBTAG00000016733	93.35654174	-0.440262229	0.004563046	0.047029971
ENSBTAG00000027181	897.5332886	-0.572611378	0.004566635	0.047029971
ENSBTAG00000003205	5733.404808	0.511397852	0.004571329	0.047033592
ENSBTAG00000004885	47.24249434	-0.506862173	0.004583933	0.047060347
ENSBTAG00000010286	143.1896609	-0.518757583	0.004581944	0.047060347
ENSBTAG00000011214	107.5884611	0.511079441	0.004592327	0.047060347
ENSBTAG00000013753	582.1955814	0.473913078	0.004594517	0.047060347
ENSBTAG00000019428	23.00212171	-0.504697398	0.004588915	0.047060347
ENSBTAG00000020223	69.26448046	0.437312996	0.004592174	0.047060347
ENSBTAG00000003239	421.5702189	-0.356322978	0.004601538	0.047086472
ENSBTAG00000018176	224.4171683	0.422180109	0.004603934	0.047086472
ENSBTAG00000015761	187.6581785	0.405192623	0.004635695	0.047235185
ENSBTAG00000023776	621.2237162	0.41219229	0.004633106	0.047235185
ENSBTAG00000027978	32.01111929	-0.530425905	0.00463281	0.047235185
ENSBTAG00000043584	77844.10477	0.600799815	0.004632858	0.047235185
ENSBTAG00000047871	71.57013506	-0.424462967	0.004622356	0.047235185
ENSBTAG00000009757	10264.72881	0.560470515	0.004660296	0.047450596
ENSBTAG00000003074	68.34825337	-0.580273883	0.004676277	0.047461583
ENSBTAG00000010082	458.8782204	-0.429193921	0.004678783	0.047461583
ENSBTAG00000011197	40.16512816	-0.57431953	0.004681036	0.047461583
ENSBTAG00000017385	23.94164436	-0.610057505	0.004671583	0.047461583
ENSBTAG00000021845	373.2717387	-0.502111972	0.004682089	0.047461583
ENSBTAG00000026812	44.53107364	0.513396064	0.004682138	0.047461583
ENSBTAG00000000134	293.8055357	0.435869758	0.004742744	0.047486244
ENSBTAG00000003399	2187.355823	-0.440928715	0.004755441	0.047486244
ENSBTAG00000004675	7966.333971	0.48728624	0.00472731	0.047486244
ENSBTAG00000005658	325.6594969	0.461306767	0.004766183	0.047486244
ENSBTAG00000007133	248.0206334	-0.378458345	0.00475602	0.047486244
ENSBTAG00000009232	101.6653875	-0.572115732	0.004723275	0.047486244
ENSBTAG00000012272	81.7763146	-0.482457074	0.00477113	0.047486244
ENSBTAG00000012728	144.2216035	0.545215139	0.004693049	0.047486244
ENSBTAG00000012938	391.2355405	-0.434698851	0.004760108	0.047486244
ENSBTAG00000013079	130.3195448	-0.452945128	0.004764755	0.047486244
ENSBTAG00000013905	427.9959378	-0.546249179	0.004706779	0.047486244
ENSBTAG00000014299	703.3691316	0.506604527	0.004690098	0.047486244
ENSBTAG00000014518	2527.471612	0.547773031	0.004765359	0.047486244
ENSBTAG00000015784	190.2124323	0.475232802	0.004746808	0.047486244
ENSBTAG00000016278	2277.26902	0.575293638	0.004730332	0.047486244
ENSBTAG00000017799	248.6021797	-0.411079605	0.004726626	0.047486244
ENSBTAG00000018535	304.8996323	0.451327608	0.00475218	0.047486244
ENSBTAG00000019542	1272.841709	0.415935354	0.004745504	0.047486244
ENSBTAG00000020850	379.9799502	0.441149544	0.00476498	0.047486244
ENSBTAG00000021091	338.4307651	-0.495637564	0.004699327	0.047486244
ENSBTAG00000021491	739.8880589	0.408509276	0.004769026	0.047486244
ENSBTAG00000021785	703.2684874	0.485445128	0.004735286	0.047486244
ENSBTAG00000025424	218.3661892	0.390257936	0.004737965	0.047486244
ENSBTAG00000032684	478.5628151	0.555054861	0.00474878	0.047486244
ENSBTAG00000046503	69.03534898	-0.537246995	0.004739835	0.047486244
ENSBTAG00000020968	615.784296	0.48117994	0.004777216	0.04751234
ENSBTAG00000019264	58.15598234	-0.584458672	0.004781384	0.047519331
ENSBTAG00000009394	179.3810604	0.424735687	0.004792173	0.047557633
ENSBTAG00000020606	123.8955665	0.501407965	0.004791635	0.047557633
ENSBTAG00000000539	2141.823913	0.240801842	0.004800904	0.047561477
ENSBTAG00000020428	1593.957978	0.379136392	0.004802964	0.047561477
ENSBTAG00000024132	605.9452192	-0.563860809	0.004796975	0.047561477
ENSBTAG00000014891	1202.529196	0.356231954	0.004809947	0.047575136
ENSBTAG00000039601	160.2470728	0.526716334	0.004811281	0.047575136
ENSBTAG00000034978	462.0564935	-0.329584844	0.00483379	0.047763276
ENSBTAG00000001821	380.4321367	-0.59420035	0.004844927	0.047777959
ENSBTAG00000024449	684.4050445	-0.552064133	0.004843111	0.047777959
ENSBTAG00000046746	1010.782831	0.350586563	0.004845727	0.047777959
ENSBTAG00000016648	4582.157141	0.466620971	0.004860923	0.04787632
ENSBTAG00000042677	29.10713667	0.584741071	0.004862684	0.04787632
ENSBTAG00000021680	416.5441389	0.382623706	0.004871523	0.047928937
ENSBTAG00000020542	39.46459115	-0.541693948	0.004877179	0.047950184
ENSBTAG00000021865	183.5626866	0.464716245	0.00491308	0.048268546
ENSBTAG00000018628	4479.878318	0.526024891	0.004922001	0.048316698
ENSBTAG00000019443	982.2305057	0.32118348	0.00492855	0.048316698
ENSBTAG00000021796	149.8177175	0.515397283	0.004926225	0.048316698
ENSBTAG00000009279	161.3788349	-0.481463522	0.00494136	0.048407682
ENSBTAG00000025496	910.062898	0.40350376	0.004954146	0.048498294
ENSBTAG00000000103	290.1050997	0.518958775	0.004966376	0.048548714
ENSBTAG00000022744	25.257134	-0.535628579	0.004964186	0.048548714
ENSBTAG00000000140	216.2222633	0.426366702	0.004980594	0.048618396
ENSBTAG00000023472	136.0471737	0.571140935	0.004978222	0.048618396
ENSBTAG00000001855	505.9316961	0.412039932	0.004990432	0.048622654
ENSBTAG00000002953	159.3202655	0.605476377	0.004987031	0.048622654
ENSBTAG00000008731	140.657435	-0.437204594	0.00501319	0.048622654
ENSBTAG00000008734	750.8144906	0.494361692	0.004993002	0.048622654
ENSBTAG00000010789	649.7018573	0.412443268	0.00501975	0.048622654
ENSBTAG00000016126	1204.244583	0.417758084	0.005020028	0.048622654
ENSBTAG00000016637	89.26099936	-0.457622077	0.005013315	0.048622654
ENSBTAG00000018669	210.1158283	0.62807064	0.005007075	0.048622654
ENSBTAG00000018898	140.2439914	-0.601389733	0.005016398	0.048622654
ENSBTAG00000021121	1318.877812	0.384834822	0.00499649	0.048622654
ENSBTAG00000046786	736.7011438	0.313351014	0.005012152	0.048622654
ENSBTAG00000013240	1389.936129	0.478559813	0.005039724	0.048744581
ENSBTAG00000040132	116.3434493	-0.504943193	0.005039561	0.048744581
ENSBTAG00000018904	431.8323972	0.412706902	0.00505078	0.048764356
ENSBTAG00000020775	922.9792073	0.494763654	0.005052435	0.048764356
ENSBTAG00000026977	101.236261	-0.529002078	0.005047407	0.048764356
ENSBTAG00000001843	175.3762992	0.555627525	0.005064818	0.048839419
ENSBTAG00000005033	942.1014213	0.330891499	0.005077785	0.048839419
ENSBTAG00000005967	93.10454046	-0.567082243	0.005078264	0.048839419
ENSBTAG00000008841	3192.631162	0.486711495	0.005081579	0.048839419
ENSBTAG00000011894	1599.641035	0.48520452	0.005077501	0.048839419
ENSBTAG00000013114	261.8376293	-0.46701824	0.005080517	0.048839419
ENSBTAG00000011444	598.9763541	0.463697393	0.005087708	0.048864084
ENSBTAG00000004521	560.9318167	0.465101318	0.005107969	0.04895583
ENSBTAG00000009150	544.4150164	-0.365132463	0.005102938	0.04895583
ENSBTAG00000014728	1714.360171	0.449744777	0.005104415	0.04895583
ENSBTAG00000040494	162.9960602	0.505940278	0.005132452	0.049156131
ENSBTAG00000021819	86.60661561	-0.431969956	0.005163843	0.049422267
ENSBTAG00000006404	1357.944604	0.418424041	0.005191474	0.049528562
ENSBTAG00000007788	146.6047347	-0.350608076	0.005194592	0.049528562
ENSBTAG00000010502	285.360941	0.432451103	0.00519815	0.049528562
ENSBTAG00000011744	109.8469458	-0.451375526	0.005200228	0.049528562
ENSBTAG00000014482	1067.488518	0.307653059	0.00518466	0.049528562
ENSBTAG00000014694	206.7287064	0.442179181	0.00517896	0.049528562
ENSBTAG00000019938	168.3474983	-0.393266432	0.005196679	0.049528562
ENSBTAG00000007203	2293.764985	0.22425283	0.00522794	0.049757943
ENSBTAG00000011888	488.4698911	0.483673749	0.005237423	0.049813629
ENSBTAG00000002390	486.1576066	0.478848567	0.005260223	0.04996119
ENSBTAG00000009595	799.4179328	0.387441236	0.005257798	0.04996119
ENSBTAG00000000565	137.2558623	-0.514493266	0.005282071	0.050016776
ENSBTAG00000006563	49.55524682	0.571384935	0.005284957	0.050016776
ENSBTAG00000009603	816.1000298	0.479483463	0.005270792	0.050016776
ENSBTAG00000010511	4350.270935	0.37820357	0.005281232	0.050016776
ENSBTAG00000017866	27.4565986	-0.5880214	0.005287957	0.050016776
ENSBTAG00000044135	1782.6442	0.476013791	0.005274675	0.050016776
ENSBTAG00000001415	278.5582269	0.439747383	0.005304116	0.050046916
ENSBTAG00000006839	280.0476468	0.448397082	0.00529573	0.050046916
ENSBTAG00000010566	306.2052206	0.519859984	0.005305739	0.050046916
ENSBTAG00000021208	100.1678499	0.458761814	0.005301	0.050046916
ENSBTAG00000005027	2548.927126	0.488716324	0.005318514	0.05013293
ENSBTAG00000007167	257.5673777	-0.518804632	0.005330006	0.050206754
ENSBTAG00000002948	644.6953849	-0.482173698	0.005342578	0.050221796
ENSBTAG00000012342	426.4452756	-0.40063819	0.005347202	0.050221796
ENSBTAG00000015974	18.58254819	-0.609037017	0.005345014	0.050221796
ENSBTAG00000016849	37.07867349	0.553253527	0.005349912	0.050221796
ENSBTAG00000017420	169.9686182	0.406672982	0.005343	0.050221796
ENSBTAG00000024958	349.5403948	-0.533981223	0.005358432	0.05026737
ENSBTAG00000002190	62.4217129	-0.460944583	0.005362986	0.050275705
ENSBTAG00000017554	183.6516565	0.40979783	0.005370604	0.050312729
ENSBTAG00000018437	277.9648923	-0.553682145	0.005377988	0.050347514
ENSBTAG00000019075	72.79668282	0.402822931	0.005381997	0.050350674
ENSBTAG00000005354	54.34415138	-0.425056986	0.005403422	0.050516652
ENSBTAG00000017278	126.4041595	-0.506574546	0.00541991	0.050601816
ENSBTAG00000019866	136.0664086	-0.506748587	0.005416572	0.050601816
ENSBTAG00000002280	1377.209551	-0.567270755	0.005430698	0.050633597
ENSBTAG00000031800	1001.34884	0.509530807	0.005429574	0.050633597
ENSBTAG00000001523	251.6775723	-0.515540149	0.005443604	0.050653719
ENSBTAG00000016006	889.9113323	-0.469836915	0.005443936	0.050653719
ENSBTAG00000047293	493.381702	-0.593906245	0.005437769	0.050653719
ENSBTAG00000010478	240.4773794	0.427350592	0.005456063	0.050732137
ENSBTAG00000010120	112.5354655	-0.431735288	0.00546336	0.050743247
ENSBTAG00000021058	676.7769659	-0.297669848	0.005468357	0.050743247
ENSBTAG00000039296	110.5237164	-0.519479911	0.005467412	0.050743247
ENSBTAG00000013048	2135.487123	0.356070724	0.005476881	0.050750508
ENSBTAG00000014167	836.4187984	0.404144168	0.005478181	0.050750508
ENSBTAG00000020436	1896.379701	-0.562399845	0.005480241	0.050750508
ENSBTAG00000012189	950.5118216	0.422447542	0.005486209	0.050757647
ENSBTAG00000018289	135.4497785	0.362481869	0.005488413	0.050757647
ENSBTAG00000006247	1201.504217	0.403295898	0.005500035	0.050796623
ENSBTAG00000021636	47.31521444	-0.475785223	0.005499493	0.050796623
ENSBTAG00000002020	188.536977	-0.564562735	0.005509133	0.050846405
ENSBTAG00000015989	4329.082907	0.563753703	0.005531445	0.051018002
ENSBTAG00000000010	431.6584609	0.534507951	0.005537332	0.051037976
ENSBTAG00000018965	167.7540058	-0.602851978	0.005553965	0.051156904
ENSBTAG00000013706	26.47586031	-0.511992851	0.005577106	0.051335574
ENSBTAG00000016038	615.7368852	-0.510619522	0.005588572	0.051406619
ENSBTAG00000011951	574.7691285	0.460813746	0.005609075	0.051530639
ENSBTAG00000038926	95.65845565	-0.491876392	0.005609569	0.051530639
ENSBTAG00000019605	256.8961784	0.494532605	0.005631357	0.051661581
ENSBTAG00000030710	82.11166477	-0.465206334	0.005629413	0.051661581
ENSBTAG00000002467	87.90089807	0.47987831	0.005648268	0.051720196
ENSBTAG00000009200	806.3259416	0.527766967	0.005652291	0.051720196
ENSBTAG00000010715	548.4551681	0.411417307	0.005652831	0.051720196
ENSBTAG00000018255	737.0357653	-0.5287313	0.005643489	0.051720196
ENSBTAG00000032151	50.65346582	-0.602262624	0.00565842	0.051736821
ENSBTAG00000015571	64.90792507	-0.514660868	0.00566439	0.051741004
ENSBTAG00000017763	819.4240168	0.416262307	0.005666423	0.051741004
ENSBTAG00000009974	52.51646132	0.48998327	0.005677826	0.051810636
ENSBTAG00000004593	564.3117035	-0.422870903	0.005695174	0.051903527
ENSBTAG00000016235	302.6179955	0.355593622	0.005695575	0.051903527
ENSBTAG00000010413	67.43984663	-0.527102932	0.005709867	0.051985265
ENSBTAG00000011893	378.7394702	0.271041812	0.005712856	0.051985265
ENSBTAG00000012102	3672.611876	0.477296811	0.005715915	0.051985265
ENSBTAG00000019036	39.37285455	-0.577311508	0.005724152	0.052025679
ENSBTAG00000003954	389.7982478	-0.542499907	0.005743541	0.05210049
ENSBTAG00000005984	228.9744476	-0.419182226	0.00574378	0.05210049
ENSBTAG00000009578	845.0917554	-0.337909504	0.005742965	0.05210049
ENSBTAG00000018893	342.1209734	-0.466934489	0.005752132	0.052141769
ENSBTAG00000002501	393.7093253	0.471777978	0.005794911	0.052277689
ENSBTAG00000003388	389.3842363	0.548766987	0.005788747	0.052277689
ENSBTAG00000008862	910.4792636	-0.470063829	0.005797621	0.052277689
ENSBTAG00000011421	226.602736	0.453643055	0.005784686	0.052277689
ENSBTAG00000015559	509.3065764	0.509954975	0.005780189	0.052277689
ENSBTAG00000016189	752.60616	0.454299873	0.00578385	0.052277689
ENSBTAG00000020371	125.0151955	0.588612847	0.005792556	0.052277689
ENSBTAG00000031967	116.1908291	-0.439281425	0.005789915	0.052277689
ENSBTAG00000017957	2658.174259	0.424340505	0.00580169	0.052280011
ENSBTAG00000030432	331.5542336	-0.367412874	0.005836615	0.052531901
ENSBTAG00000038536	36.90098228	-0.525017909	0.005837303	0.052531901
ENSBTAG00000014351	276.3363254	-0.391137134	0.005841943	0.052539181
ENSBTAG00000009536	2214.97373	0.439745512	0.005852203	0.052596962
ENSBTAG00000002302	289.09526	0.414683794	0.005864254	0.052670759
ENSBTAG00000004398	70.98689797	0.474631415	0.005882351	0.05276419
ENSBTAG00000004833	151.3680778	0.411132257	0.005881861	0.05276419
ENSBTAG00000001141	180.3815166	-0.439447672	0.005913305	0.053007178
ENSBTAG00000001710	130.1029311	0.420695492	0.005930569	0.053011993
ENSBTAG00000011179	581.9020547	0.379385722	0.005937034	0.053011993
ENSBTAG00000011247	780.5343356	0.405163208	0.005933785	0.053011993
ENSBTAG00000012044	6036.769224	0.492832883	0.005926801	0.053011993
ENSBTAG00000015925	44.43815614	0.573605286	0.005933686	0.053011993
ENSBTAG00000021768	40.62596474	-0.500378123	0.005925809	0.053011993
ENSBTAG00000000382	1355.43392	0.418794255	0.005968581	0.053073613
ENSBTAG00000002413	314.5691141	0.383396712	0.005959473	0.053073613
ENSBTAG00000003265	421.4431173	-0.487128971	0.005968566	0.053073613
ENSBTAG00000005572	403.490946	0.401739382	0.00596738	0.053073613
ENSBTAG00000007596	70.72625487	-0.428372796	0.005957278	0.053073613
ENSBTAG00000016528	802.1883851	0.316529843	0.005971023	0.053073613
ENSBTAG00000046350	63.17299851	0.32812212	0.005970803	0.053073613
ENSBTAG00000002377	786.2627311	0.486946624	0.005982189	0.053138423
ENSBTAG00000021093	1751.862519	0.556296316	0.005988295	0.053158232
ENSBTAG00000006033	244.78382	0.592146974	0.006022002	0.053182068
ENSBTAG00000008001	350.7589516	-0.3651534	0.006002296	0.053182068
ENSBTAG00000009761	435.312934	-0.351213817	0.006015124	0.053182068
ENSBTAG00000013606	2176.29919	0.39200791	0.005997057	0.053182068
ENSBTAG00000021143	213.6227293	-0.420795706	0.006017992	0.053182068
ENSBTAG00000026327	3886.633097	0.547547278	0.006009915	0.053182068
ENSBTAG00000033747	2901.638008	0.295082935	0.00601933	0.053182068
ENSBTAG00000047734	233.6099071	0.499908039	0.006005158	0.053182068
ENSBTAG00000002434	666.0081238	0.377151631	0.006029032	0.053190811
ENSBTAG00000024815	953.5251052	-0.519297706	0.006030748	0.053190811
ENSBTAG00000007728	1435.634897	0.415862139	0.006042341	0.053200831
ENSBTAG00000011895	50.78650401	-0.507623486	0.006049362	0.053200831
ENSBTAG00000016420	761.6354902	-0.368699155	0.006046373	0.053200831
ENSBTAG00000018442	4459.481033	0.516856946	0.006051279	0.053200831
ENSBTAG00000021061	3390.134291	0.441738838	0.00603863	0.053200831
ENSBTAG00000047930	199.2128521	0.442207072	0.006064737	0.053284993
ENSBTAG00000009211	1451.529539	0.423690157	0.006101443	0.053573165
ENSBTAG00000018274	306.7074934	0.548841711	0.006109763	0.053611897
ENSBTAG00000030592	319.3845763	0.4825228	0.006124429	0.053706227
ENSBTAG00000006116	3582.789613	0.385688736	0.006129483	0.053716207
ENSBTAG00000005318	5158.56308	-0.43623426	0.006140653	0.05377676
ENSBTAG00000010127	65.20970546	0.459537732	0.006144235	0.05377676
ENSBTAG00000000362	485.1609477	-0.38657191	0.006157111	0.053855088
ENSBTAG00000000415	224.8117951	-0.549095682	0.006184176	0.054033611
ENSBTAG00000016873	1869.351217	0.282387108	0.006186843	0.054033611
ENSBTAG00000033621	562.2514243	0.50723157	0.00618934	0.054033611
ENSBTAG00000007321	110.1390949	-0.54605773	0.006200643	0.054063454
ENSBTAG00000009432	1337.233492	0.550867715	0.006198246	0.054063454
ENSBTAG00000000330	519.912707	0.410480234	0.006210808	0.05411768
ENSBTAG00000002176	1576.840274	0.480152233	0.006223822	0.05419665
ENSBTAG00000047467	48.39831577	0.461659697	0.006228936	0.054206759
ENSBTAG00000020307	399.9498845	0.337092697	0.006241763	0.054249541
ENSBTAG00000039784	195.1449525	0.455985445	0.006240212	0.054249541
ENSBTAG00000004861	890.1609212	0.52592062	0.00625296	0.054312441
ENSBTAG00000001178	80.75698279	-0.524049203	0.006266461	0.054319885
ENSBTAG00000011228	425.5029228	0.479205523	0.006265189	0.054319885
ENSBTAG00000022466	31.3292792	-0.535131419	0.00625992	0.054319885
ENSBTAG00000030166	1101.311868	0.572479765	0.006269659	0.054319885
ENSBTAG00000008833	241.844117	0.332816645	0.006280846	0.054382449
ENSBTAG00000007544	32.16860632	0.492713243	0.006294793	0.054468827
ENSBTAG00000021151	530.4693587	-0.443359345	0.006307722	0.05451191
ENSBTAG00000025778	81.90737373	0.533471086	0.006306852	0.05451191
ENSBTAG00000001854	3905.137973	0.467401303	0.006317972	0.054566114
ENSBTAG00000002070	694.9835624	0.434591745	0.006327246	0.054611814
ENSBTAG00000016053	732.7762639	0.319686437	0.006335457	0.054648298
ENSBTAG00000020053	155.1751649	-0.503123644	0.006339443	0.054648306
ENSBTAG00000006619	46.81654282	0.562138205	0.006360321	0.054793844
ENSBTAG00000000639	549.9515524	0.494112349	0.006384651	0.054865591
ENSBTAG00000002524	83.97657923	0.397002831	0.006380801	0.054865591
ENSBTAG00000011405	1621.06981	0.448869545	0.006378256	0.054865591
ENSBTAG00000038696	1184.281187	0.436985648	0.006377551	0.054865591
ENSBTAG00000002479	379.7366817	0.469093675	0.006390874	0.054884682
ENSBTAG00000019888	273.0410535	-0.389997272	0.006413219	0.05504211
ENSBTAG00000006449	8342.081841	0.41703795	0.006443927	0.055236534
ENSBTAG00000011553	144.983319	0.512945979	0.006440197	0.055236534
ENSBTAG00000005567	112.7467274	-0.444584777	0.006454824	0.055295388
ENSBTAG00000015973	403.5996971	-0.44325352	0.006464098	0.055340263
ENSBTAG00000009683	2551.55425	0.433870196	0.006488464	0.055514215
ENSBTAG00000012757	26.67655709	-0.494510844	0.006499603	0.055574848
ENSBTAG00000021334	471.9789658	0.521070256	0.006504295	0.055580314
ENSBTAG00000018343	24.59184323	0.507618599	0.006511773	0.055609571
ENSBTAG00000002098	2299.238114	0.409735836	0.00652359	0.055669806
ENSBTAG00000014881	369.5036563	0.360919853	0.006526945	0.055669806
ENSBTAG00000048090	665.9664077	0.395712533	0.00653613	0.055713498
ENSBTAG00000006103	1033.976201	0.379068023	0.006546493	0.055767178
ENSBTAG00000000369	179.5516143	-0.430974375	0.006554915	0.055804254
ENSBTAG00000017564	298.3147114	-0.406920069	0.006561363	0.055824503
ENSBTAG00000002238	2562.372784	0.407876607	0.006600556	0.05605364
ENSBTAG00000011805	477.7661136	0.495707857	0.006597897	0.05605364
ENSBTAG00000019184	326.5217982	0.381117065	0.006599596	0.05605364
ENSBTAG00000004788	52.40079415	0.481173312	0.00662055	0.056085089
ENSBTAG00000008498	1261.853586	0.349453894	0.006614059	0.056085089
ENSBTAG00000010485	312.6418126	-0.505899934	0.006620617	0.056085089
ENSBTAG00000011319	830.4768789	-0.473990002	0.006614524	0.056085089
ENSBTAG00000014088	40.75229777	-0.590515344	0.006624726	0.056085256
ENSBTAG00000026995	423.8998004	-0.447690194	0.006652051	0.056281849
ENSBTAG00000015909	163.7241859	-0.541045269	0.006663536	0.056309551
ENSBTAG00000016763	5006.836458	0.47605027	0.006661215	0.056309551
ENSBTAG00000004014	344.6496434	-0.438307566	0.006681478	0.0564264
ENSBTAG00000030629	37.06451136	0.486364555	0.006695506	0.056510074
ENSBTAG00000013772	835.3037016	-0.406498908	0.006699983	0.056513081
ENSBTAG00000017996	4801.149926	0.443543586	0.006711928	0.05657904
ENSBTAG00000000502	1076.810978	-0.51081683	0.006728773	0.056589611
ENSBTAG00000001687	93.81842484	-0.489907015	0.00673186	0.056589611
ENSBTAG00000002504	400.9201157	-0.44293203	0.006722401	0.056589611
ENSBTAG00000008723	434.2739997	0.437670974	0.006733813	0.056589611
ENSBTAG00000013117	110.6890256	0.486957764	0.006724664	0.056589611
ENSBTAG00000046959	222.7036988	-0.306691094	0.00674997	0.056690654
ENSBTAG00000008275	65.88438666	-0.571480609	0.006759006	0.056731801
ENSBTAG00000000073	979.1744269	0.425868816	0.006800971	0.056745326
ENSBTAG00000004007	42.86238414	-0.517611159	0.006800193	0.056745326
ENSBTAG00000009819	2647.363413	0.417149848	0.00678836	0.056745326
ENSBTAG00000010668	121.7350646	0.498005072	0.006795997	0.056745326
ENSBTAG00000010815	31.83918496	-0.467818591	0.006793898	0.056745326
ENSBTAG00000015264	422.6113827	0.442967673	0.00677879	0.056745326
ENSBTAG00000016253	3419.98463	0.457297205	0.006792954	0.056745326
ENSBTAG00000019053	22.23239241	-0.55769248	0.006801992	0.056745326
ENSBTAG00000031044	36.60771267	-0.54479465	0.006784177	0.056745326
ENSBTAG00000037416	1110.021006	0.435299151	0.00678244	0.056745326
ENSBTAG00000004348	542.6851844	0.44732396	0.006832923	0.056968717
ENSBTAG00000011926	71.91526105	-0.488811197	0.006848624	0.057064928
ENSBTAG00000009406	17.08049564	-0.581624599	0.006873883	0.057184635
ENSBTAG00000009789	40.37302095	-0.527076201	0.006876987	0.057184635
ENSBTAG00000010321	535.5862681	0.364374531	0.006871066	0.057184635
ENSBTAG00000021935	531.0789964	0.402484685	0.006879668	0.057184635
ENSBTAG00000004964	254.9371496	-0.535401892	0.006893715	0.057266686
ENSBTAG00000019714	2220.723195	0.255649782	0.006905358	0.05732868
ENSBTAG00000010503	262.2504759	0.436314276	0.006915088	0.0573633
ENSBTAG00000016168	1559.683536	-0.280099633	0.006917893	0.0573633
ENSBTAG00000047214	515.0793438	0.446141112	0.006928514	0.057416655
ENSBTAG00000001567	66.78370598	-0.507635598	0.006947131	0.057536173
ENSBTAG00000000019	221.8789574	-0.414043366	0.00698859	0.057577157
ENSBTAG00000001635	320.4692518	0.419869087	0.006981396	0.057577157
ENSBTAG00000004413	73.22022355	-0.507237936	0.006983804	0.057577157
ENSBTAG00000005681	260.7629193	-0.329910311	0.006992099	0.057577157
ENSBTAG00000009154	251.819728	-0.47123207	0.006994061	0.057577157
ENSBTAG00000009390	1647.271048	0.513972583	0.006975696	0.057577157
ENSBTAG00000011953	223.5880899	-0.457958355	0.006977831	0.057577157
ENSBTAG00000013492	103.5340672	-0.447468219	0.006974714	0.057577157
ENSBTAG00000019515	1362.432774	0.446373144	0.006963777	0.057577157
ENSBTAG00000019733	39.57067393	-0.465459949	0.006960518	0.057577157
ENSBTAG00000007963	1051.164585	-0.437966354	0.007018162	0.057704908
ENSBTAG00000010350	179.1197441	-0.525545491	0.007018789	0.057704908
ENSBTAG00000045868	17.75172425	-0.538236684	0.007022201	0.057704908
ENSBTAG00000021343	206.7202249	-0.454093951	0.007044522	0.057853664
ENSBTAG00000012748	220.2894008	-0.439520861	0.007055025	0.0578573
ENSBTAG00000013495	622.7782951	-0.4381049	0.00705762	0.0578573
ENSBTAG00000020607	1049.080356	0.399475797	0.007052944	0.0578573
ENSBTAG00000013275	956.2628491	0.472466275	0.007079738	0.058003949
ENSBTAG00000038619	69.120601	-0.434097567	0.00708473	0.058010192
ENSBTAG00000000392	322.977955	0.455069452	0.007118468	0.058157274
ENSBTAG00000009169	291.8623159	-0.331219283	0.007107195	0.058157274
ENSBTAG00000025617	2351.2514	0.429585248	0.007118503	0.058157274
ENSBTAG00000031198	51.07345849	-0.561619049	0.007119655	0.058157274
ENSBTAG00000011304	946.3150704	-0.306962233	0.007134634	0.058244945
ENSBTAG00000002507	4198.849263	0.365424223	0.007142176	0.058271827
ENSBTAG00000048140	220.6429729	-0.304945192	0.007148824	0.058291392
ENSBTAG00000014646	64.65594551	0.49418566	0.007158015	0.058331651
ENSBTAG00000015734	405.6370695	0.430384075	0.007169731	0.058392436
ENSBTAG00000035662	180.3537048	0.481214532	0.007215479	0.058730148
ENSBTAG00000000696	2176.736622	0.393630231	0.007224784	0.058738111
ENSBTAG00000003235	220.9650321	0.419869943	0.007225023	0.058738111
ENSBTAG00000015831	2370.601567	0.531880293	0.007235905	0.058791727
ENSBTAG00000005470	771.4123427	0.509181364	0.007275557	0.059043946
ENSBTAG00000015416	2048.928324	0.415352133	0.007272841	0.059043946
ENSBTAG00000038526	263.1642358	0.380580501	0.007289819	0.0591247
ENSBTAG00000002554	82.22309658	-0.43409027	0.007296693	0.059145471
ENSBTAG00000001926	388.3894115	-0.312585399	0.007314113	0.059173258
ENSBTAG00000005654	2616.700635	0.522085517	0.007323546	0.059173258
ENSBTAG00000019280	17.27683618	0.591519484	0.007310744	0.059173258
ENSBTAG00000019738	91.23350062	-0.57181876	0.00731754	0.059173258
ENSBTAG00000032477	1032.589155	-0.389802134	0.007326008	0.059173258
ENSBTAG00000034598	319.2475427	0.370351541	0.00731299	0.059173258
ENSBTAG00000035254	2061.719637	0.33403944	0.007348772	0.059322194
ENSBTAG00000000534	60.84789142	0.529309124	0.007403837	0.059680007
ENSBTAG00000020458	148.8652911	-0.306095488	0.007406152	0.059680007
ENSBTAG00000037781	87.28441939	0.394607687	0.007403563	0.059680007
ENSBTAG00000008083	378.7787669	-0.428400868	0.007443596	0.059946518
ENSBTAG00000022044	926.2576705	0.364670857	0.007462554	0.060063927
ENSBTAG00000003456	69.76636658	-0.500402893	0.007474164	0.060086849
ENSBTAG00000018385	652.0961648	0.304927892	0.007473883	0.060086849
ENSBTAG00000005933	267.6358691	0.314313014	0.007489816	0.060142171
ENSBTAG00000007837	23.66356056	-0.477208947	0.007489112	0.060142171
ENSBTAG00000003798	1733.666167	-0.257048338	0.007504956	0.060193254
ENSBTAG00000017389	14374.07036	0.525081993	0.007504657	0.060193254
ENSBTAG00000007649	105.3136027	0.418555644	0.007516199	0.060213006
ENSBTAG00000025191	2417.483473	0.38210559	0.007512093	0.060213006
ENSBTAG00000018646	1592.597541	0.394274102	0.007522857	0.060231164
ENSBTAG00000020819	291.5012593	-0.29105996	0.00754276	0.060355282
ENSBTAG00000018299	320.837245	0.305952847	0.00756906	0.06049514
ENSBTAG00000021956	99.66219558	0.427409907	0.00756653	0.06049514
ENSBTAG00000020152	736.3975815	0.451960122	0.007574488	0.060503259
ENSBTAG00000033662	476.1331612	-0.462393674	0.007579062	0.060504557
ENSBTAG00000007784	722.4526631	-0.33770714	0.007588757	0.060546716
ENSBTAG00000019419	1010.42286	0.484613494	0.007600407	0.060604409
ENSBTAG00000003476	4654.675161	0.413369963	0.007620154	0.060726563
ENSBTAG00000017346	61.22158126	-0.480445249	0.007636526	0.060821695
ENSBTAG00000020439	1402.339323	0.378349433	0.007654002	0.060873736
ENSBTAG00000038050	35.16751984	-0.483449927	0.007660814	0.060873736
ENSBTAG00000038330	304.5563236	0.426174313	0.007649957	0.060873736
ENSBTAG00000043550	76234.27621	0.586594187	0.007656883	0.060873736
ENSBTAG00000002949	192.1748135	-0.328005725	0.007665462	0.0608754
ENSBTAG00000007395	418.0978153	-0.351293545	0.007686083	0.060898111
ENSBTAG00000016578	756.1979825	-0.382910689	0.007682605	0.060898111
ENSBTAG00000023462	1496.880908	0.475968484	0.007678294	0.060898111
ENSBTAG00000026704	172.5643533	0.517563775	0.007679039	0.060898111
ENSBTAG00000018013	154.4965869	0.496047087	0.007693609	0.060922543
ENSBTAG00000009573	1335.552334	0.429885896	0.007713835	0.060977091
ENSBTAG00000012865	243.969133	-0.489695168	0.007710702	0.060977091
ENSBTAG00000013315	4971.078558	0.329195176	0.007707109	0.060977091
ENSBTAG00000002086	425.7841247	-0.388092532	0.007747384	0.06113658
ENSBTAG00000012470	772.603941	0.450356084	0.007744823	0.06113658
ENSBTAG00000019183	469.4903112	0.328829766	0.007745832	0.06113658
ENSBTAG00000002995	1296.82333	0.455328694	0.007771876	0.061199481
ENSBTAG00000006239	612.9632372	0.270271712	0.007767756	0.061199481
ENSBTAG00000012077	1277.398556	-0.430739064	0.007773902	0.061199481
ENSBTAG00000016980	189.5840823	-0.464932378	0.007774308	0.061199481
ENSBTAG00000021245	36.57441504	-0.543823559	0.007777667	0.061199481
ENSBTAG00000001071	452.4993869	0.287699101	0.007785755	0.061227998
ENSBTAG00000006213	526.6879858	0.442199476	0.007792205	0.061243608
ENSBTAG00000030435	355.4795121	-0.385870194	0.007802847	0.061257039
ENSBTAG00000033170	25.68498384	-0.53939313	0.007802652	0.061257039
ENSBTAG00000018752	212.3248908	-0.579611237	0.00781795	0.061305423
ENSBTAG00000020233	394.5777393	-0.584119031	0.007813684	0.061305423
ENSBTAG00000010617	359.3968529	0.499695659	0.007824854	0.0613245
ENSBTAG00000013931	416.0146425	0.364705195	0.007851891	0.06143108
ENSBTAG00000018155	455.7663571	0.35994421	0.007849204	0.06143108
ENSBTAG00000025121	474.456557	0.419910349	0.007849916	0.06143108
ENSBTAG00000010013	1930.174452	0.235080588	0.007871893	0.061517388
ENSBTAG00000039995	155.0400223	-0.471061476	0.007869053	0.061517388
ENSBTAG00000015388	5041.623838	0.528646635	0.007896092	0.061566175
ENSBTAG00000021695	178.1509682	0.384402233	0.007887859	0.061566175
ENSBTAG00000045585	42.62105568	0.533098662	0.007893127	0.061566175
ENSBTAG00000047604	876.5657032	0.455909887	0.007894291	0.061566175
ENSBTAG00000011757	2980.729481	0.305836268	0.007903964	0.061592539
ENSBTAG00000001059	370.320849	0.312641759	0.007916139	0.061652384
ENSBTAG00000003825	78.67935977	-0.472961972	0.007920836	0.061653951
ENSBTAG00000003770	190.8010035	0.572507446	0.007938639	0.061687494
ENSBTAG00000007413	1587.64778	0.379273453	0.00793329	0.061687494
ENSBTAG00000010826	179.6249882	-0.468709999	0.007934409	0.061687494
ENSBTAG00000018057	225.1881316	0.354097547	0.007954262	0.061773901
ENSBTAG00000025452	1377.184111	0.511173523	0.007961279	0.061793399
ENSBTAG00000013127	946.7340661	0.387548096	0.007974268	0.06185921
ENSBTAG00000007385	1769.666648	0.345939672	0.007995508	0.061890244
ENSBTAG00000012844	1611.071147	0.465648069	0.007990392	0.061890244
ENSBTAG00000018928	1164.196602	0.310135519	0.007996319	0.061890244
ENSBTAG00000039129	68.15804986	0.578858369	0.007992498	0.061890244
ENSBTAG00000001346	348.277211	0.42557351	0.008015544	0.061968556
ENSBTAG00000003906	50.37897079	-0.421564195	0.008021306	0.061968556
ENSBTAG00000004720	40.89557111	-0.513254536	0.008033547	0.061968556
ENSBTAG00000008186	12739.68471	0.34956481	0.008033275	0.061968556
ENSBTAG00000018261	210.0701328	-0.457261277	0.008033319	0.061968556
ENSBTAG00000025211	319.8853071	0.338382883	0.008029163	0.061968556
ENSBTAG00000035012	1873.702908	0.488410007	0.008041388	0.06199417
ENSBTAG00000001144	674.1390852	0.496219106	0.008047234	0.062004392
ENSBTAG00000006707	806.3945744	-0.446831418	0.008057464	0.062048352
ENSBTAG00000009305	167.3913497	-0.371263357	0.00807023	0.062099124
ENSBTAG00000046271	37.0106632	-0.540380877	0.008073113	0.062099124
ENSBTAG00000004321	29.37299737	-0.488555388	0.008088929	0.062185911
ENSBTAG00000004302	51.9079025	0.469882785	0.008124094	0.062294289
ENSBTAG00000012552	60.22612022	-0.50330026	0.008117409	0.062294289
ENSBTAG00000018478	367.9530835	0.408101348	0.008121883	0.062294289
ENSBTAG00000020503	975.7022608	0.467383521	0.008107607	0.062294289
ENSBTAG00000030170	2990.50824	0.401896419	0.008125737	0.062294289
ENSBTAG00000001665	1770.789371	0.395915832	0.008137357	0.06234852
ENSBTAG00000002457	509.5604214	0.421500667	0.008148639	0.062400105
ENSBTAG00000001737	246.4311428	-0.497090831	0.008173401	0.062416175
ENSBTAG00000005726	2080.331536	-0.41486985	0.008156626	0.062416175
ENSBTAG00000014051	37.90984867	-0.497432187	0.008173493	0.062416175
ENSBTAG00000014171	129.485685	-0.513113904	0.008166155	0.062416175
ENSBTAG00000016511	4524.995724	0.40776764	0.008168245	0.062416175
ENSBTAG00000002614	36.96266169	-0.537782016	0.008268584	0.062682593
ENSBTAG00000003185	229.9709821	-0.40346738	0.008263283	0.062682593
ENSBTAG00000005869	560.314134	-0.507501118	0.008243575	0.062682593
ENSBTAG00000006843	93.08032959	-0.449579421	0.008255327	0.062682593
ENSBTAG00000006916	377.7391889	-0.380700312	0.008252612	0.062682593
ENSBTAG00000008220	2791.900016	0.405356758	0.008235564	0.062682593
ENSBTAG00000009647	111.6078162	-0.468711232	0.008300704	0.062682593
ENSBTAG00000010219	43.43562874	-0.588991832	0.008291	0.062682593
ENSBTAG00000012726	1522.148697	0.412065883	0.008298872	0.062682593
ENSBTAG00000013705	194.8365962	0.388240593	0.008308929	0.062682593
ENSBTAG00000014840	1034.810928	0.388228408	0.00827467	0.062682593
ENSBTAG00000014906	88.75510717	-0.536204631	0.008272922	0.062682593
ENSBTAG00000014995	380.8915545	0.433657999	0.008232187	0.062682593
ENSBTAG00000016050	3284.818636	0.384689216	0.00829319	0.062682593
ENSBTAG00000016858	279.1301704	0.396073283	0.008244227	0.062682593
ENSBTAG00000016990	193.2647156	-0.43763543	0.008279316	0.062682593
ENSBTAG00000018742	3332.250643	0.235435719	0.008299538	0.062682593
ENSBTAG00000019139	543.3444563	-0.463769023	0.008294682	0.062682593
ENSBTAG00000019540	64.69997768	0.516033894	0.00824994	0.062682593
ENSBTAG00000021822	405.5551056	0.425732276	0.008276971	0.062682593
ENSBTAG00000031441	53.4184721	0.553956379	0.00822528	0.062682593
ENSBTAG00000035333	891.1918778	-0.554646991	0.008306165	0.062682593
ENSBTAG00000023795	1429.955781	0.398269967	0.008314748	0.062692011
ENSBTAG00000011917	117.4385884	-0.443820482	0.008322146	0.062713314
ENSBTAG00000020561	39.34047969	-0.551131319	0.008338827	0.062743229
ENSBTAG00000021939	784.1698849	0.506790021	0.00833984	0.062743229
ENSBTAG00000037882	295.4310611	0.415167561	0.008338088	0.062743229
ENSBTAG00000005657	38.60890612	0.515043122	0.008350161	0.062776065
ENSBTAG00000018146	117.646672	0.564545818	0.008353359	0.062776065
ENSBTAG00000013274	561.0952444	0.352243843	0.008369064	0.062803598
ENSBTAG00000015178	950.7507384	0.369959886	0.008365695	0.062803598
ENSBTAG00000021188	721.99232	0.397278275	0.00837076	0.062803598
ENSBTAG00000008801	638.7661739	0.376434193	0.008385781	0.062878457
ENSBTAG00000024889	843.3276391	0.428744022	0.008389907	0.062878457
ENSBTAG00000019353	58.67504757	-0.557365111	0.008410365	0.062997357
ENSBTAG00000018256	1174.408104	-0.520685429	0.008418831	0.063013582
ENSBTAG00000021943	739.7314386	0.327591203	0.00842253	0.063013582
ENSBTAG00000030775	336.056016	0.451857781	0.008426315	0.063013582
ENSBTAG00000002025	60.33722756	-0.383391536	0.008450913	0.063163094
ENSBTAG00000018969	629.8034016	0.455726597	0.00846524	0.063201285
ENSBTAG00000020533	284.3104497	-0.439430437	0.008464776	0.063201285
ENSBTAG00000022382	464.1330174	0.351394703	0.008488151	0.06333786
ENSBTAG00000000586	989.8345086	-0.453479357	0.008496852	0.063364582
ENSBTAG00000004604	923.959864	0.460516717	0.008505592	0.063364582
ENSBTAG00000008442	395.8479288	-0.240897055	0.008501403	0.063364582
ENSBTAG00000008482	2146.046663	-0.296828426	0.008518192	0.063423995
ENSBTAG00000005268	52.64277204	-0.551946739	0.008522821	0.063424032
ENSBTAG00000043577	39573.39695	0.571284304	0.008530012	0.063443121
ENSBTAG00000045776	227.0233015	0.518974117	0.008554235	0.063588799
ENSBTAG00000002089	45.77680913	-0.569626632	0.008568568	0.063591941
ENSBTAG00000017695	1057.373473	-0.476004893	0.008568174	0.063591941
ENSBTAG00000020736	131.3734163	0.425387034	0.008566399	0.063591941
ENSBTAG00000009198	920.7338298	0.423141126	0.008581229	0.06365146
ENSBTAG00000000441	25.46168135	-0.505106943	0.008597616	0.063706572
ENSBTAG00000031567	1027.025899	-0.436498863	0.008597949	0.063706572
ENSBTAG00000017547	1304.339239	0.375268615	0.008603535	0.06371354
ENSBTAG00000046436	489.2503225	0.549048352	0.008630324	0.06387744
ENSBTAG00000012366	337.9560169	0.465003983	0.008644598	0.063914104
ENSBTAG00000021817	676.2904558	0.507519422	0.008640751	0.063914104
ENSBTAG00000014358	41.99826388	0.537507661	0.008662842	0.064014479
ENSBTAG00000035158	228.5090328	0.42238991	0.008673021	0.064055184
ENSBTAG00000008893	1004.649203	0.398146962	0.008699313	0.064214786
ENSBTAG00000020106	2204.534471	0.406467769	0.008720501	0.064336565
ENSBTAG00000006457	17.91371702	0.577050067	0.008737928	0.064399254
ENSBTAG00000019446	6821.448725	0.451528815	0.00873839	0.064399254
ENSBTAG00000048010	130.0294766	0.517374165	0.008747066	0.064428579
ENSBTAG00000012501	1015.832535	0.303186055	0.008772612	0.064512799
ENSBTAG00000013477	58.77178432	0.447647513	0.008770623	0.064512799
ENSBTAG00000016730	253.1965306	-0.430415623	0.008766406	0.064512799
ENSBTAG00000010179	143.5351251	-0.524651927	0.008778073	0.064518369
ENSBTAG00000021374	926.8577611	0.482047842	0.008784157	0.064528503
ENSBTAG00000046623	45.06097307	0.434173652	0.008796954	0.064587915
ENSBTAG00000014784	567.4191582	0.560985422	0.008805363	0.064615066
ENSBTAG00000018488	66.07035263	-0.480636599	0.008829748	0.064759358
ENSBTAG00000015019	277.6335545	0.413640511	0.008848999	0.064865857
ENSBTAG00000013602	291.8313926	-0.520798373	0.008854015	0.064867957
ENSBTAG00000002678	76.52086589	0.456898529	0.008877663	0.065006485
ENSBTAG00000021456	236.7708773	0.370042473	0.008898345	0.065123163
ENSBTAG00000047428	139.8137449	-0.389144207	0.008913862	0.065201932
ENSBTAG00000011351	6070.187073	0.439977019	0.008931385	0.065283037
ENSBTAG00000016529	51.87975379	-0.396945113	0.008944542	0.065283037
ENSBTAG00000020312	662.2197879	-0.500236449	0.008948001	0.065283037
ENSBTAG00000035437	215.5878303	-0.409382356	0.008939925	0.065283037
ENSBTAG00000046239	45.59902839	-0.461375374	0.00894875	0.065283037
ENSBTAG00000019278	155.6278855	-0.349452918	0.008954243	0.065288381
ENSBTAG00000034536	549.5162479	0.429100265	0.008969649	0.065365958
ENSBTAG00000011815	1417.682416	0.502530257	0.008976345	0.065376169
ENSBTAG00000040295	761.6576941	0.39461524	0.008980584	0.065376169
ENSBTAG00000007624	147.7711103	-0.468687522	0.009008229	0.065411117
ENSBTAG00000008370	119.870148	0.334191282	0.009005006	0.065411117
ENSBTAG00000013663	382.1513347	0.483380492	0.009009231	0.065411117
ENSBTAG00000021023	157.4270736	-0.486051711	0.009008709	0.065411117
ENSBTAG00000021725	577.2551905	0.363626974	0.009004148	0.065411117
ENSBTAG00000013664	110.9079044	-0.460632695	0.009014316	0.065413406
ENSBTAG00000006019	4848.417792	0.469016392	0.009037732	0.06546408
ENSBTAG00000016249	1394.951536	0.383207866	0.009037714	0.06546408
ENSBTAG00000038639	24.78611696	-0.574842289	0.009032475	0.06546408
ENSBTAG00000047626	475.398861	0.444929764	0.009040391	0.06546408
ENSBTAG00000001498	1321.990203	0.38991536	0.009065265	0.065574949
ENSBTAG00000001988	5620.747125	0.447536436	0.009060598	0.065574949
ENSBTAG00000008443	2049.359472	-0.462637277	0.009074107	0.065581343
ENSBTAG00000012837	124.9899654	-0.552662472	0.009075712	0.065581343
ENSBTAG00000019387	260.5816183	0.353880516	0.009090326	0.065652358
ENSBTAG00000044173	1155.209894	-0.436580504	0.009098695	0.065678214
ENSBTAG00000012970	329.8882473	0.345285542	0.009104376	0.06568465
ENSBTAG00000002947	20.76539305	-0.552830739	0.009123133	0.065750796
ENSBTAG00000024701	231.7586775	0.422306684	0.009118983	0.065750796
ENSBTAG00000013930	1727.42739	0.355915473	0.009136696	0.065813963
ENSBTAG00000015453	80.87827037	0.470315956	0.009141959	0.065817309
ENSBTAG00000001832	339.6393847	0.421390135	0.009165231	0.065852485
ENSBTAG00000011527	79.62517942	0.514847396	0.009157418	0.065852485
ENSBTAG00000014547	4287.824525	0.3382881	0.009166051	0.065852485
ENSBTAG00000017291	1060.485544	0.42289674	0.00916224	0.065852485
ENSBTAG00000001776	2354.035085	0.335561855	0.009171335	0.065855944
ENSBTAG00000036183	650.2899873	0.291748256	0.009176246	0.065856734
ENSBTAG00000027081	1160.243543	-0.408539796	0.009201225	0.066001464
ENSBTAG00000040215	4482.000098	-0.354997917	0.009220376	0.066104265
ENSBTAG00000021787	987.6488709	0.3854911	0.009225661	0.066107597
ENSBTAG00000004933	2670.58297	0.300427634	0.009246628	0.066150006
ENSBTAG00000013391	122.8165889	-0.343292838	0.009248219	0.066150006
ENSBTAG00000043950	677.915699	-0.57430454	0.009237522	0.066150006
ENSBTAG00000046590	1141.01698	0.503625466	0.009250872	0.066150006
ENSBTAG00000004751	382.8497334	0.37939544	0.009258296	0.066168595
ENSBTAG00000005186	98.02883967	0.463499612	0.009265601	0.066186313
ENSBTAG00000004814	406.5236208	-0.304527556	0.009289407	0.066254946
ENSBTAG00000004924	120.2331848	0.559745538	0.009287443	0.066254946
ENSBTAG00000019696	173.2187327	0.351270528	0.009289702	0.066254946
ENSBTAG00000000191	314.4058643	0.348774989	0.009316998	0.066415089
ENSBTAG00000015868	79.31717426	-0.430409696	0.009341875	0.066557829
ENSBTAG00000000202	425.9135756	0.46352698	0.009348757	0.066572277
ENSBTAG00000040226	2380.793905	0.503864038	0.009354026	0.066575228
ENSBTAG00000017143	755.1395018	-0.322528922	0.009362352	0.066596502
ENSBTAG00000022520	448.1429731	-0.404087233	0.009369577	0.066596502
ENSBTAG00000046612	231.5690707	-0.4800281	0.009371582	0.066596502
ENSBTAG00000006925	421.7311541	0.312956795	0.009381761	0.066599817
ENSBTAG00000012626	52.45606089	-0.52109844	0.00938117	0.066599817
ENSBTAG00000002480	121.6790968	0.491255658	0.009392596	0.066623862
ENSBTAG00000012390	29.05909719	-0.48982544	0.009395415	0.066623862
ENSBTAG00000013074	194.0025814	-0.343042353	0.009399721	0.066623862
ENSBTAG00000001830	3310.155583	0.463332858	0.009415386	0.06666599
ENSBTAG00000018727	162.7272332	-0.498273882	0.009411528	0.06666599
ENSBTAG00000000288	1413.311932	-0.437362078	0.009439053	0.066734407
ENSBTAG00000005583	22.40671157	0.52986779	0.009439646	0.066734407
ENSBTAG00000021700	3373.932148	0.407917601	0.009436048	0.066734407
ENSBTAG00000005364	192.2589723	0.455052191	0.009465608	0.066883466
ENSBTAG00000014775	676.6712188	0.385730031	0.009474515	0.066890531
ENSBTAG00000016330	1256.287608	0.336938648	0.009481239	0.066890531
ENSBTAG00000021893	252.3896854	0.36198247	0.009478999	0.066890531
ENSBTAG00000031793	303.9513399	0.394759994	0.009496848	0.066966207
ENSBTAG00000001109	127.6337377	0.526243415	0.009526948	0.067074994
ENSBTAG00000020448	30.22289289	-0.455412885	0.009522792	0.067074994
ENSBTAG00000022028	826.393916	0.351779615	0.009524782	0.067074994
ENSBTAG00000012692	100.3053587	0.521287673	0.009540392	0.067100755
ENSBTAG00000013253	1916.174457	0.338021615	0.009539989	0.067100755
ENSBTAG00000005534	1116.820061	0.38530422	0.00954584	0.067104661
ENSBTAG00000007777	254.7354542	0.379443282	0.009557845	0.06715463
ENSBTAG00000002910	250.0867868	-0.354544977	0.009580476	0.067259643
ENSBTAG00000005595	559.111759	0.370408187	0.009591303	0.067259643
ENSBTAG00000011876	94.34707259	-0.494141202	0.009597311	0.067259643
ENSBTAG00000017352	310.8558492	-0.434957638	0.009594428	0.067259643
ENSBTAG00000019325	2253.923919	0.286421791	0.009594485	0.067259643
ENSBTAG00000025853	33.91703388	-0.502390468	0.009614498	0.067345676
ENSBTAG00000016331	3044.136454	0.41669178	0.009622283	0.067349759
ENSBTAG00000019589	749.8976745	0.422643303	0.009624902	0.067349759
ENSBTAG00000020654	1185.811485	-0.534249818	0.009633008	0.06737211
ENSBTAG00000006936	481.9345401	0.434775551	0.009646106	0.067429332
ENSBTAG00000027326	509.3841422	0.358241956	0.009651271	0.067431068
ENSBTAG00000006558	385.7109676	0.477325624	0.009682893	0.067617558
ENSBTAG00000001114	405.8795499	-0.437790229	0.009793547	0.067670301
ENSBTAG00000002944	460.0394674	0.41288572	0.009803929	0.067670301
ENSBTAG00000003052	223.4142964	-0.302276426	0.009744791	0.067670301
ENSBTAG00000006199	2526.752938	0.417898909	0.009796326	0.067670301
ENSBTAG00000006661	179.5621732	0.293375001	0.009802757	0.067670301
ENSBTAG00000007725	2793.934223	0.269774775	0.009743657	0.067670301
ENSBTAG00000011593	747.3582635	-0.539801248	0.009787869	0.067670301
ENSBTAG00000012559	18.23700131	0.496123211	0.009754671	0.067670301
ENSBTAG00000013150	1471.298541	0.480897604	0.009755687	0.067670301
ENSBTAG00000014831	735.0750989	0.463972722	0.009778755	0.067670301
ENSBTAG00000016944	189.736372	0.411092323	0.009723073	0.067670301
ENSBTAG00000017009	270.5462273	0.396956459	0.009746632	0.067670301
ENSBTAG00000017455	42.40653699	-0.554200701	0.009744089	0.067670301
ENSBTAG00000018285	54.45162033	0.4987448	0.009756016	0.067670301
ENSBTAG00000019538	190.9310632	-0.374112211	0.009710053	0.067670301
ENSBTAG00000020142	69.05582628	-0.505411062	0.009803402	0.067670301
ENSBTAG00000020199	115.8419435	-0.458577517	0.009780361	0.067670301
ENSBTAG00000021751	25.9348723	-0.527583445	0.009701581	0.067670301
ENSBTAG00000030564	232.5675431	0.436042138	0.009716571	0.067670301
ENSBTAG00000032711	415.3161776	-0.387736265	0.009705236	0.067670301
ENSBTAG00000037965	17.25330489	-0.576605601	0.009769923	0.067670301
ENSBTAG00000039789	60.54125869	-0.519567167	0.009795185	0.067670301
ENSBTAG00000047139	468.7193485	0.395339124	0.009772923	0.067670301
ENSBTAG00000007130	265.0990159	-0.526931693	0.009818247	0.067735039
ENSBTAG00000007460	295.4375248	-0.521200725	0.00984753	0.067902905
ENSBTAG00000017239	1127.151908	0.507070082	0.009860097	0.067955391
ENSBTAG00000003539	5677.044926	0.342274496	0.009889687	0.068011734
ENSBTAG00000004572	59.78561693	0.516582849	0.0098852	0.068011734
ENSBTAG00000008578	966.168705	0.375751965	0.009891621	0.068011734
ENSBTAG00000011367	623.9880696	0.295991784	0.009911619	0.068011734
ENSBTAG00000012969	20.3221436	-0.541947344	0.009901003	0.068011734
ENSBTAG00000014074	161.8133727	-0.521498939	0.009891007	0.068011734
ENSBTAG00000020384	281.3843676	-0.361932925	0.009905824	0.068011734
ENSBTAG00000020803	109.8847927	-0.461872429	0.009912902	0.068011734
[truncated: 962 more rows]
