# Supplementary material for: Enhanced pre-pubertal nutrition upregulates mitochondrial function in testes and sperm of post-pubertal Holstein bulls
Source: Sci Rep. 2020 Feb 10;10:2235. doi: 10.1038/s41598-020-59067-3 (PMC7010748; doi:10.1038/s41598-020-59067-3)
Supplement: Supplementary file 4 — Dataset 3. [file 41598_2020_59067_MOESM4_ESM.csv]

Supplementary dataset 3. List of DEGs across high vs low diets, with columns expressing Ensembl GeneID, basemean, log2Foldchange, p value and adjusted P values
ENSEMBL ID	baseMean	log2FoldChange	pvalue	padj
ENSBTAG00000025340	386.3172681	-0.969190109	3.61E-06	0.023076292
ENSBTAG00000043950	677.915699	-0.657416399	0.002883222	0.088717707
ENSBTAG00000038048	446.3325327	-0.636353574	0.000279637	0.07276497
ENSBTAG00000019761	394.197763	-0.554960065	0.000492113	0.07276497
ENSBTAG00000019704	437.0070654	-0.551180332	0.00652708	0.096275847
ENSBTAG00000000937	407.6528103	-0.529090244	0.002748522	0.086666454
ENSBTAG00000020089	715.5382321	-0.508483399	0.006138543	0.095756367
ENSBTAG00000004094	446.1323195	-0.504196039	0.00648387	0.096275847
ENSBTAG00000002069	2024.184968	-0.503197972	0.007450734	0.098905805
ENSBTAG00000009441	1021.230861	-0.500675506	0.003590503	0.088738181
ENSBTAG00000011105	307.3169321	-0.483446774	0.005760516	0.093349523
ENSBTAG00000011943	652.5015358	-0.464749892	0.005389401	0.092620819
ENSBTAG00000018569	435.7372205	-0.461857739	0.006951037	0.098003491
ENSBTAG00000033221	1157.849902	-0.46125685	0.002217099	0.084156538
ENSBTAG00000007963	1051.164585	-0.460810094	0.004554699	0.089129533
ENSBTAG00000011766	377.1629554	-0.448066566	0.000539102	0.07276497
ENSBTAG00000030435	355.4795121	-0.435388278	0.002664005	0.086666454
ENSBTAG00000002292	453.7250146	-0.428528271	0.004578981	0.089129533
ENSBTAG00000004990	279.4564859	-0.428357494	0.004800677	0.089311961
ENSBTAG00000007960	349.4194923	-0.42776129	0.006699772	0.097117329
ENSBTAG00000021090	357.2746112	-0.426347265	0.006501281	0.096275847
ENSBTAG00000017143	755.1395018	-0.42263698	0.000654968	0.07276497
ENSBTAG00000007859	687.582136	-0.42165889	0.001672273	0.077064472
ENSBTAG00000015910	1273.129654	-0.420145556	0.003158093	0.088717707
ENSBTAG00000021035	355.6742548	-0.416418401	0.00502937	0.091457386
ENSBTAG00000010347	421.0474562	-0.406624444	0.000107741	0.058555428
ENSBTAG00000017492	284.1788922	-0.405464653	0.004787412	0.089311961
ENSBTAG00000009877	419.2682946	-0.398631349	0.000836101	0.07276497
ENSBTAG00000047502	470.5888057	-0.375351708	0.001250483	0.073434304
ENSBTAG00000016890	478.0860588	-0.370643405	0.001641543	0.077064472
ENSBTAG00000012148	324.3735237	-0.361885138	0.006287101	0.096275847
ENSBTAG00000006919	287.9355453	-0.359318654	0.003658813	0.088738181
ENSBTAG00000018557	462.757267	-0.358423428	0.003881243	0.088738181
ENSBTAG00000014041	828.3331507	-0.35467217	0.004488709	0.088954261
ENSBTAG00000010170	408.0245253	-0.351630363	0.000442665	0.07276497
ENSBTAG00000025898	1104.55304	-0.349780109	0.000173059	0.061541683
ENSBTAG00000009761	435.312934	-0.347692485	0.006514227	0.096275847
ENSBTAG00000021190	343.5137407	-0.340800054	0.004276159	0.088954261
ENSBTAG00000004824	391.0911615	-0.332944218	0.003404805	0.088738181
ENSBTAG00000001942	275.2332956	-0.330356146	0.003135077	0.088717707
ENSBTAG00000022155	623.2138387	-0.327311027	0.004687943	0.089129533
ENSBTAG00000020880	1033.200364	-0.319783258	0.001887315	0.078419611
ENSBTAG00000044015	276.4046682	-0.313553071	0.005019087	0.091457386
ENSBTAG00000021058	676.7769659	-0.299541517	0.005157162	0.092187953
ENSBTAG00000048107	3099.435077	-0.289886606	0.003005303	0.088717707
ENSBTAG00000016168	1559.683536	-0.286137806	0.005784707	0.093504814
ENSBTAG00000035083	741.9994499	-0.281866656	0.003187211	0.088717707
ENSBTAG00000022449	317.2235118	-0.268316936	0.006114785	0.095698626
ENSBTAG00000013449	525.6592716	-0.249914676	0.006844277	0.097915774
ENSBTAG00000001546	528.2104675	-0.241925208	0.003876853	0.088738181
ENSBTAG00000002874	600.8495359	0.247640592	0.005175318	0.092187953
ENSBTAG00000007003	1199.953263	0.268187046	0.005300967	0.092620819
ENSBTAG00000009345	5618.035024	0.285295605	0.007423043	0.098905805
ENSBTAG00000015434	1338.604192	0.288685327	0.002480915	0.084608664
ENSBTAG00000033747	2901.638008	0.292561158	0.006456533	0.096275847
ENSBTAG00000004161	1739.926303	0.293676029	0.005419521	0.092620819
ENSBTAG00000014349	1747.381339	0.295341979	0.001436284	0.076482914
ENSBTAG00000015958	1244.178282	0.306318966	0.007424792	0.098905805
ENSBTAG00000002452	3406.341299	0.309033583	0.001487908	0.077064472
ENSBTAG00000019317	3242.82524	0.309281248	0.00692941	0.097915774
ENSBTAG00000005269	1619.355521	0.310351788	0.007561538	0.098905805
ENSBTAG00000019325	2253.923919	0.314089994	0.004503019	0.088962418
ENSBTAG00000001071	452.4993869	0.314109058	0.003648344	0.088738181
ENSBTAG00000016874	9826.061311	0.314699038	0.007505842	0.098905805
ENSBTAG00000001199	617.5906905	0.315697642	0.006112081	0.095698626
ENSBTAG00000019998	4666.542792	0.318662412	0.002477864	0.084608664
ENSBTAG00000007437	3938.237261	0.328631274	0.004423571	0.088954261
ENSBTAG00000010954	869.4438147	0.332877212	0.003861308	0.088738181
ENSBTAG00000020431	1427.234327	0.334807539	0.0072234	0.098905805
ENSBTAG00000011620	366.2458003	0.337457839	0.00720232	0.098905805
ENSBTAG00000030578	1643.862102	0.338085069	0.006830352	0.097915774
ENSBTAG00000008145	1273.552211	0.338477016	0.005525284	0.093285476
ENSBTAG00000011861	343.5433724	0.342912403	0.001081888	0.07276497
ENSBTAG00000008053	920.5662808	0.344153883	0.005616566	0.093285476
ENSBTAG00000030540	1759.55047	0.345879015	0.006236775	0.096196621
ENSBTAG00000017790	1255.295189	0.348103114	0.003196999	0.088717707
ENSBTAG00000018809	1421.044953	0.348936478	0.004085022	0.088738181
ENSBTAG00000012005	574.0757669	0.351562048	0.007079161	0.098508069
ENSBTAG00000019470	505.9415722	0.354020054	0.000494941	0.07276497
ENSBTAG00000034442	1073.938212	0.354164728	0.007431549	0.098905805
ENSBTAG00000012796	423.4105241	0.357202462	0.003750597	0.088738181
ENSBTAG00000013274	561.0952444	0.357454789	0.007432788	0.098905805
ENSBTAG00000012970	329.8882473	0.359601634	0.006572808	0.096275847
ENSBTAG00000018937	1937.547138	0.361592175	0.00714214	0.098740474
ENSBTAG00000022028	826.393916	0.362097003	0.007602196	0.098905805
ENSBTAG00000017951	287.0386906	0.364086624	0.006557338	0.096275847
ENSBTAG00000044029	1383.068119	0.364916342	0.001988346	0.07905219
ENSBTAG00000014068	5974.181803	0.366644421	0.005297469	0.092620819
ENSBTAG00000020924	663.925183	0.367635351	0.002712473	0.086666454
ENSBTAG00000012072	1414.617637	0.369512271	0.001448305	0.076482914
ENSBTAG00000000090	390.6259257	0.37043085	0.00447794	0.088954261
ENSBTAG00000006101	1520.173015	0.371962298	0.002981879	0.088717707
ENSBTAG00000018321	1231.440221	0.372534508	0.004207944	0.088738181
ENSBTAG00000013411	9062.418553	0.372681983	0.006706118	0.097117329
ENSBTAG00000014891	1202.529196	0.373622859	0.003100237	0.088717707
ENSBTAG00000015090	3443.331074	0.37420989	0.006868708	0.097915774
ENSBTAG00000020998	8759.77261	0.374327663	0.001098802	0.07276497
ENSBTAG00000019184	326.5217982	0.374663394	0.007536522	0.098905805
ENSBTAG00000015490	701.0009072	0.376300677	0.000955941	0.07276497
ENSBTAG00000000789	1110.403069	0.377268893	0.003801731	0.088738181
ENSBTAG00000027390	1486.42317	0.377452819	0.006491428	0.096275847
ENSBTAG00000021611	588.9189197	0.377614187	0.005443752	0.092674086
ENSBTAG00000026916	1088.210882	0.378060763	0.004188489	0.088738181
ENSBTAG00000012058	751.0178585	0.378438087	0.002732296	0.086666454
ENSBTAG00000010012	2042.682431	0.37946076	0.004755054	0.089129533
ENSBTAG00000017068	845.1189936	0.380747872	0.003481341	0.088738181
ENSBTAG00000016524	2221.285651	0.382602623	0.000417921	0.07276497
ENSBTAG00000015798	1419.061577	0.38370808	0.002418114	0.084608664
ENSBTAG00000020760	867.767658	0.383836447	0.003512292	0.088738181
ENSBTAG00000013181	649.5892401	0.383860482	0.006400947	0.096275847
ENSBTAG00000021293	2566.951934	0.38427352	0.007541758	0.098905805
ENSBTAG00000013326	485.3668505	0.385680027	0.005955371	0.095074334
ENSBTAG00000015278	916.933155	0.385971715	0.007041737	0.09841519
ENSBTAG00000020439	1402.339323	0.386775021	0.006397638	0.096275847
ENSBTAG00000009307	1441.485232	0.387342588	0.005364876	0.092620819
ENSBTAG00000009686	2838.535984	0.38769671	0.00417024	0.088738181
ENSBTAG00000017246	25000.49498	0.388065831	0.003399147	0.088738181
ENSBTAG00000003093	601.5099485	0.388127682	0.006811405	0.097915774
ENSBTAG00000020105	2538.370892	0.389266108	0.005626788	0.093285476
ENSBTAG00000018085	2366.564664	0.389570551	0.00293143	0.088717707
ENSBTAG00000016075	1174.503082	0.389929213	0.003265003	0.088717707
ENSBTAG00000012126	1501.079994	0.390233998	0.006615623	0.096461503
ENSBTAG00000008590	1322.837722	0.390554413	0.00015983	0.061541683
ENSBTAG00000004803	846.4157745	0.391572753	0.003105604	0.088717707
ENSBTAG00000008075	661.7378431	0.392630541	0.005824871	0.093916873
ENSBTAG00000015329	942.9549692	0.393569449	0.007250062	0.098905805
ENSBTAG00000017438	956.2050501	0.394665996	0.006181127	0.095799983
ENSBTAG00000014883	5147.320938	0.395145655	0.004643174	0.089129533
ENSBTAG00000007453	2139.555945	0.396536825	0.007126155	0.098732725
ENSBTAG00000002306	349.5617632	0.39820263	0.005016894	0.091457386
ENSBTAG00000002105	533.2892191	0.398670757	0.007345594	0.098905805
ENSBTAG00000010897	296.1929288	0.399103281	0.004362083	0.088954261
ENSBTAG00000016053	732.7762639	0.399899373	0.000638934	0.07276497
ENSBTAG00000021836	3560.89385	0.401291945	0.002538141	0.084608664
ENSBTAG00000015268	1060.762545	0.401854912	0.000135656	0.058555428
ENSBTAG00000012744	1114.012534	0.402142402	0.005981853	0.095102963
ENSBTAG00000013600	1904.676188	0.404421927	0.002873961	0.088717707
ENSBTAG00000012484	873.5560934	0.405607156	0.000809506	0.07276497
ENSBTAG00000009079	351.511662	0.405834558	0.005936869	0.095074334
ENSBTAG00000014223	2201.343583	0.407100459	0.001148143	0.07276497
ENSBTAG00000017706	1353.457769	0.408506336	0.002509859	0.084608664
ENSBTAG00000038842	770.6137499	0.408755089	0.007504053	0.098905805
ENSBTAG00000001937	2781.525465	0.409079122	0.00400139	0.088738181
ENSBTAG00000034283	2370.96378	0.410401203	0.001751792	0.078419611
ENSBTAG00000011825	602.1606439	0.410693708	0.007637969	0.099169657
ENSBTAG00000019556	799.9897069	0.411763199	0.00136078	0.074889763
ENSBTAG00000004829	1911.880962	0.411841433	0.004314711	0.088954261
ENSBTAG00000011442	910.1093149	0.412793386	0.005173691	0.092187953
ENSBTAG00000046757	323.1347451	0.412991621	0.005550231	0.093285476
ENSBTAG00000007629	778.7107056	0.413126735	0.004434225	0.088954261
ENSBTAG00000006578	529.9419659	0.414545688	0.00467157	0.089129533
ENSBTAG00000004472	1759.492132	0.414897473	0.002732531	0.086666454
ENSBTAG00000006646	2461.300764	0.417108746	0.004860234	0.089655209
ENSBTAG00000016235	302.6179955	0.418455066	0.001139078	0.07276497
ENSBTAG00000031765	271.9795283	0.41895423	0.005358676	0.092620819
ENSBTAG00000031641	3600.478976	0.419520245	0.001232197	0.073030476
ENSBTAG00000015369	614.1508077	0.419531701	0.007488061	0.098905805
ENSBTAG00000015136	1251.446577	0.419716296	0.005660986	0.093285476
ENSBTAG00000009819	2647.363413	0.420669589	0.006332808	0.096275847
ENSBTAG00000011694	904.8798171	0.421882576	0.004168352	0.088738181
ENSBTAG00000016139	2363.979484	0.422164715	0.002318595	0.084608664
ENSBTAG00000011658	1070.436344	0.422431172	0.004755097	0.089129533
ENSBTAG00000000026	285.6562332	0.422783784	0.006899905	0.097915774
ENSBTAG00000017964	338.9091319	0.423993471	0.000820155	0.07276497
ENSBTAG00000012756	4853.76675	0.424059268	0.001569282	0.077064472
ENSBTAG00000009490	652.9124786	0.425685506	0.002022866	0.079437822
ENSBTAG00000004108	602.4550576	0.425710239	0.006094064	0.095698626
ENSBTAG00000011575	1438.462358	0.427385338	0.000993131	0.07276497
ENSBTAG00000003967	2765.513092	0.427834011	0.001368865	0.074889763
ENSBTAG00000021786	283.4005668	0.429184014	0.005663073	0.093285476
ENSBTAG00000009536	2214.97373	0.430042222	0.007032244	0.09841519
ENSBTAG00000026192	451.0879108	0.43046447	0.004420263	0.088954261
ENSBTAG00000017029	386.1857884	0.430642931	0.004680811	0.089129533
ENSBTAG00000016389	1408.014611	0.430880683	0.005499189	0.093285476
ENSBTAG00000008116	3610.608194	0.431723213	0.002108269	0.081788063
ENSBTAG00000021188	721.99232	0.432405526	0.004102588	0.088738181
ENSBTAG00000009547	2117.584302	0.434431213	0.00038238	0.07276497
ENSBTAG00000001812	592.718501	0.435010357	0.005321976	0.092620819
ENSBTAG00000001834	725.8382271	0.435404933	0.004475449	0.088954261
ENSBTAG00000018655	654.7528602	0.435875756	0.004487693	0.088954261
ENSBTAG00000016599	670.3194872	0.437087871	0.001817571	0.078419611
ENSBTAG00000014579	325.0408575	0.43740987	0.00536762	0.092620819
ENSBTAG00000015416	2048.928324	0.437460378	0.004697418	0.089129533
ENSBTAG00000009306	414.1299895	0.437482922	0.000774005	0.07276497
ENSBTAG00000012594	586.9664095	0.437580427	0.003208032	0.088717707
ENSBTAG00000008648	2465.879334	0.438039279	0.001771797	0.078419611
ENSBTAG00000021066	5243.908889	0.438072544	0.001780152	0.078419611
ENSBTAG00000012189	950.5118216	0.438996677	0.003900043	0.088738181
ENSBTAG00000024809	335.1690857	0.439547049	0.007281807	0.098905805
ENSBTAG00000006487	3232.235596	0.439814179	0.007439654	0.098905805
ENSBTAG00000007809	421.7429357	0.440043892	0.006862047	0.097915774
ENSBTAG00000007497	2488.972636	0.440082618	0.001865135	0.078419611
ENSBTAG00000034691	929.4992686	0.440214225	0.005213567	0.092187953
ENSBTAG00000015006	635.7928984	0.440321654	0.007599496	0.098905805
ENSBTAG00000019254	343.6413301	0.440830166	0.003978285	0.088738181
ENSBTAG00000014202	2638.310692	0.441199438	0.000875525	0.07276497
ENSBTAG00000011137	482.1440242	0.441426327	0.001973303	0.078944434
ENSBTAG00000012186	13717.23335	0.441799929	0.003176765	0.088717707
ENSBTAG00000022632	485.8041605	0.44381848	0.004040464	0.088738181
ENSBTAG00000001885	863.0486806	0.444256565	0.006795513	0.097915774
ENSBTAG00000004088	347.7348512	0.445506498	0.007431763	0.098905805
ENSBTAG00000004521	560.9318167	0.445694864	0.007275196	0.098905805
ENSBTAG00000012988	1501.780193	0.445792155	0.007529698	0.098905805
ENSBTAG00000002999	824.2363127	0.447076934	0.002154637	0.082585824
ENSBTAG00000012416	348.2041554	0.447625834	0.003751359	0.088738181
ENSBTAG00000003936	308.4873247	0.447905729	0.001008206	0.07276497
ENSBTAG00000020186	540.7327554	0.448328722	0.001945838	0.078831074
ENSBTAG00000006517	1670.420501	0.448892265	0.007660789	0.099257501
ENSBTAG00000011837	1399.655548	0.44974075	0.003203976	0.088717707
ENSBTAG00000013038	1805.542475	0.45001502	0.004537953	0.089102576
ENSBTAG00000019589	749.8976745	0.451548858	0.005669122	0.093285476
ENSBTAG00000032247	1486.050198	0.451562693	0.001670535	0.077064472
ENSBTAG00000005465	1551.722814	0.451690255	0.004034036	0.088738181
ENSBTAG00000047299	1987.811444	0.452129363	0.00113862	0.07276497
ENSBTAG00000020405	1505.845529	0.452381291	0.005909865	0.09504785
ENSBTAG00000000950	322.1246415	0.452716008	0.007356685	0.098905805
ENSBTAG00000000810	2451.198096	0.452840133	0.002793814	0.087662755
ENSBTAG00000007605	10356.04353	0.454109585	0.003152809	0.088717707
ENSBTAG00000002822	473.7386749	0.45428203	0.005757231	0.093349523
ENSBTAG00000004348	542.6851844	0.454735632	0.005956071	0.095074334
ENSBTAG00000000091	1185.723026	0.454926339	0.005403079	0.092620819
ENSBTAG00000006839	280.0476468	0.455104141	0.004635888	0.089129533
ENSBTAG00000002735	728.1084457	0.455174275	0.002526593	0.084608664
ENSBTAG00000011842	1154.071821	0.455737598	0.007698451	0.099350372
ENSBTAG00000018070	772.424138	0.45782745	0.002402488	0.084608664
ENSBTAG00000021036	1332.611315	0.458335766	0.005078941	0.092097178
ENSBTAG00000014872	7957.388381	0.458613323	0.000783552	0.07276497
ENSBTAG00000010297	1070.10901	0.458631924	0.005128475	0.092187953
ENSBTAG00000018594	3269.190665	0.458672478	0.003939414	0.088738181
ENSBTAG00000047511	1035.125247	0.459250802	0.006913587	0.097915774
ENSBTAG00000008765	1190.982298	0.460861584	0.00250057	0.084608664
ENSBTAG00000044099	3831.45498	0.462231884	0.00311939	0.088717707
ENSBTAG00000021705	615.3805343	0.462435207	0.006441129	0.096275847
ENSBTAG00000014583	12381.5874	0.462575963	0.000582623	0.07276497
ENSBTAG00000024233	815.4589171	0.462610652	0.000692737	0.07276497
ENSBTAG00000012107	830.535879	0.462929747	0.006164377	0.095772278
ENSBTAG00000013753	582.1955814	0.463133715	0.005600684	0.093285476
ENSBTAG00000020613	561.2953275	0.463780244	0.000978065	0.07276497
ENSBTAG00000019436	1280.515635	0.464235176	0.002888216	0.088717707
ENSBTAG00000019025	963.9288827	0.464462213	0.004677865	0.089129533
ENSBTAG00000017867	5432.141245	0.46459565	0.004208193	0.088738181
ENSBTAG00000020968	615.784296	0.464663944	0.006422944	0.096275847
ENSBTAG00000000050	374.0254888	0.465444403	0.006799085	0.097915774
ENSBTAG00000024378	591.1619422	0.465582206	0.004762115	0.089129533
ENSBTAG00000007756	501.1212071	0.465656936	0.002714215	0.086666454
ENSBTAG00000001471	1537.733251	0.465824848	0.000271108	0.07276497
ENSBTAG00000004295	1155.164882	0.466015545	0.004176625	0.088738181
ENSBTAG00000012634	898.4848745	0.466119729	0.004439388	0.088954261
ENSBTAG00000047604	876.5657032	0.466384735	0.006570986	0.096275847
ENSBTAG00000017212	487.290545	0.467161643	0.001673483	0.077064472
ENSBTAG00000004296	774.7073121	0.467529257	0.001664112	0.077064472
ENSBTAG00000019462	439.86263	0.468136801	0.001138726	0.07276497
ENSBTAG00000005073	1146.145435	0.468450735	0.001146524	0.07276497
ENSBTAG00000004651	315.9498875	0.468803493	0.002533588	0.084608664
ENSBTAG00000006050	691.4076152	0.468832605	0.007432146	0.098905805
ENSBTAG00000005225	315.6435991	0.469335508	0.00274637	0.086666454
ENSBTAG00000021720	1092.472871	0.469739453	0.007589203	0.098905805
ENSBTAG00000005912	1623.546869	0.470752793	0.004431032	0.088954261
ENSBTAG00000034785	337.4185018	0.470924453	0.003106472	0.088717707
ENSBTAG00000005573	825.6669249	0.472575035	0.00446738	0.088954261
ENSBTAG00000016189	752.60616	0.472894874	0.004065182	0.088738181
ENSBTAG00000016079	7000.250517	0.473659817	0.003231388	0.088717707
ENSBTAG00000023776	621.2237162	0.474012448	0.00112908	0.07276497
ENSBTAG00000002871	1732.138429	0.47408127	0.006105299	0.095698626
ENSBTAG00000014343	948.4928416	0.475048894	0.001661475	0.077064472
ENSBTAG00000011057	4109.117128	0.475834549	0.002912965	0.088717707
ENSBTAG00000003303	1179.340886	0.47595961	0.003946514	0.088738181
ENSBTAG00000013440	1675.537354	0.476245314	0.003829564	0.088738181
ENSBTAG00000003161	1369.984055	0.476292303	0.006460892	0.096275847
ENSBTAG00000015098	3191.091519	0.476680397	0.000814328	0.07276497
ENSBTAG00000046298	651.4598009	0.477059878	0.001608395	0.077064472
ENSBTAG00000012372	1921.338623	0.477185228	0.002505877	0.084608664
ENSBTAG00000015857	4106.54513	0.477253684	0.004161363	0.088738181
ENSBTAG00000010370	911.013349	0.477313506	0.004098447	0.088738181
ENSBTAG00000008396	781.0779464	0.477919465	0.006034254	0.095371013
ENSBTAG00000005688	719.2338396	0.478514902	0.007489865	0.098905805
ENSBTAG00000010723	1138.564224	0.479339125	0.002606794	0.085569695
ENSBTAG00000016731	664.6490206	0.479398641	0.0051554	0.092187953
ENSBTAG00000020429	719.5593028	0.48076196	0.003221045	0.088717707
ENSBTAG00000001842	16775.63716	0.481124141	0.003681952	0.088738181
ENSBTAG00000005577	526.9300005	0.482363018	0.003284814	0.088717707
ENSBTAG00000002203	2091.04869	0.482720954	0.006001639	0.095102963
ENSBTAG00000015264	422.6113827	0.483042415	0.003149239	0.088717707
ENSBTAG00000010465	1199.56133	0.484391769	0.005737558	0.093349523
ENSBTAG00000014729	549.5370449	0.485226507	0.002551081	0.084608664
ENSBTAG00000026796	306.9217464	0.485771993	0.004149459	0.088738181
ENSBTAG00000021227	995.5952764	0.486947048	0.006309108	0.096275847
ENSBTAG00000003578	1359.263946	0.487212192	0.000832481	0.07276497
ENSBTAG00000009549	1310.535507	0.487419572	0.001031827	0.07276497
ENSBTAG00000030775	336.056016	0.487553114	0.004469453	0.088954261
ENSBTAG00000025001	944.5906234	0.48795801	0.005521555	0.093285476
ENSBTAG00000006371	3824.224711	0.487985508	0.00440214	0.088954261
ENSBTAG00000019510	1825.370015	0.48821516	0.004293315	0.088954261
ENSBTAG00000037972	537.4060375	0.488282792	0.003225867	0.088717707
ENSBTAG00000018387	700.2151817	0.489325251	0.001086727	0.07276497
ENSBTAG00000047265	311.2644	0.489386643	0.004157433	0.088738181
ENSBTAG00000020177	1086.504561	0.489478815	0.001426383	0.076482914
ENSBTAG00000012632	4568.853328	0.489995566	0.0049099	0.090052342
ENSBTAG00000012144	1105.346595	0.490079001	0.001518108	0.077064472
ENSBTAG00000003679	1581.050797	0.491001395	0.004186594	0.088738181
ENSBTAG00000046415	1722.145708	0.491349159	0.002299439	0.084608664
ENSBTAG00000022009	1663.128343	0.491626639	0.003321899	0.088738181
ENSBTAG00000007137	3981.628854	0.491879793	0.00106241	0.07276497
ENSBTAG00000023832	278.1564938	0.492245538	0.005426153	0.092620819
ENSBTAG00000037555	508.1643852	0.492389206	0.001046663	0.07276497
ENSBTAG00000002734	3337.05095	0.492481269	0.003617525	0.088738181
ENSBTAG00000022032	542.3055621	0.49319366	0.00474857	0.089129533
ENSBTAG00000047992	880.1077975	0.493530578	0.004827674	0.089311961
ENSBTAG00000009928	1170.977639	0.495596329	0.005758781	0.093349523
ENSBTAG00000021390	391.3367164	0.496392028	0.006609036	0.096461503
ENSBTAG00000012003	3558.166927	0.497384273	0.002855062	0.088717707
ENSBTAG00000027879	571.7090053	0.497411539	0.005757241	0.093349523
ENSBTAG00000012936	493.7714682	0.498211916	0.004138812	0.088738181
ENSBTAG00000003962	1332.512557	0.498689117	0.001779081	0.078419611
ENSBTAG00000003948	2801.497934	0.498711838	0.000629709	0.07276497
ENSBTAG00000014970	331.8792342	0.499060144	0.006204404	0.095928475
ENSBTAG00000009509	1993.794462	0.499278481	0.004747493	0.089129533
ENSBTAG00000008633	1411.493123	0.499639601	0.002248206	0.084156538
ENSBTAG00000047694	2643.582371	0.499858365	0.003009273	0.088717707
ENSBTAG00000038745	626.9749622	0.501591586	0.001809538	0.078419611
ENSBTAG00000030592	319.3845763	0.50220934	0.004325349	0.088954261
ENSBTAG00000016429	799.3834561	0.502614791	0.006546768	0.096275847
ENSBTAG00000017689	1743.01762	0.502619681	0.000437728	0.07276497
ENSBTAG00000020153	875.2526727	0.502654624	0.001663086	0.077064472
ENSBTAG00000004664	759.2243796	0.503386253	0.000285023	0.07276497
ENSBTAG00000020150	365.2639092	0.503938288	0.001313711	0.07477395
ENSBTAG00000027361	1043.19319	0.504753871	0.003857532	0.088738181
ENSBTAG00000014607	1073.88781	0.504775512	0.003459729	0.088738181
ENSBTAG00000021395	722.7517661	0.504879857	0.005645546	0.093285476
ENSBTAG00000017890	632.0005907	0.505645598	0.005356504	0.092620819
ENSBTAG00000004874	661.1199145	0.505796345	0.004743918	0.089129533
ENSBTAG00000016899	322.6532834	0.506333925	0.003829345	0.088738181
ENSBTAG00000019543	2566.185137	0.506789641	0.001273881	0.074128318
ENSBTAG00000013283	915.9022204	0.507235707	0.005596613	0.093285476
ENSBTAG00000005658	325.6594969	0.507535459	0.001898928	0.078419611
ENSBTAG00000011918	462.2632512	0.508369197	0.003381764	0.088738181
ENSBTAG00000017815	661.4485499	0.508557685	0.001457728	0.076482914
ENSBTAG00000015598	5296.414474	0.508709502	0.006929518	0.097915774
ENSBTAG00000038151	2816.145952	0.510195956	0.00735377	0.098905805
ENSBTAG00000000103	290.1050997	0.510559441	0.005701873	0.093349523
ENSBTAG00000014669	277.3503554	0.51061427	0.002536311	0.084608664
ENSBTAG00000017631	1921.586637	0.510815361	0.004094083	0.088738181
ENSBTAG00000016742	2428.257869	0.511611856	0.0008633	0.07276497
ENSBTAG00000018593	1085.488492	0.511684319	0.00538926	0.092620819
ENSBTAG00000021820	2660.88008	0.511891627	0.002580455	0.085141706
ENSBTAG00000002593	600.3909726	0.513053287	0.001002765	0.07276497
ENSBTAG00000003914	333.9053314	0.514644616	0.006349185	0.096275847
ENSBTAG00000015004	1688.537139	0.515627223	0.003649239	0.088738181
ENSBTAG00000007968	909.4065033	0.515656965	0.004535062	0.089102576
ENSBTAG00000014450	1636.037979	0.515857837	0.001595766	0.077064472
ENSBTAG00000020663	710.236301	0.516747549	0.003393601	0.088738181
ENSBTAG00000000073	979.1744269	0.516758569	0.001023897	0.07276497
ENSBTAG00000002489	1049.709261	0.517347631	0.006385629	0.096275847
ENSBTAG00000005763	633.3875524	0.517759071	0.003477606	0.088738181
ENSBTAG00000018483	775.3499386	0.518311643	0.002953026	0.088717707
ENSBTAG00000037991	609.1196915	0.518502398	0.007675748	0.099257501
ENSBTAG00000002748	538.5810294	0.518610645	0.003687256	0.088738181
ENSBTAG00000018883	1002.473387	0.518813818	0.002236474	0.084156538
ENSBTAG00000024582	2358.67299	0.519003602	0.004814658	0.089311961
ENSBTAG00000016098	1212.453738	0.519073742	0.002388386	0.084608664
ENSBTAG00000019812	1452.228635	0.519527922	0.00154412	0.077064472
ENSBTAG00000032557	955.6284521	0.519668181	0.001929476	0.078666083
ENSBTAG00000003713	1194.280337	0.519815078	0.003275449	0.088717707
ENSBTAG00000011134	607.8997072	0.519898862	0.002547338	0.084608664
ENSBTAG00000001520	1054.714238	0.520010925	0.001398285	0.075851016
ENSBTAG00000030302	4232.40418	0.521086073	0.000816976	0.07276497
ENSBTAG00000016926	291.4993164	0.52118423	0.000411596	0.07276497
ENSBTAG00000011559	8320.562651	0.521291311	0.005641567	0.093285476
ENSBTAG00000011249	302.6682976	0.522182482	0.000693667	0.07276497
ENSBTAG00000009200	806.3259416	0.522476624	0.006148394	0.095756367
ENSBTAG00000009784	807.5821727	0.522716588	0.003410531	0.088738181
ENSBTAG00000031432	916.4205839	0.522759536	0.00111892	0.07276497
ENSBTAG00000005446	347.8532739	0.523358523	0.001519587	0.077064472
ENSBTAG00000039194	507.2417634	0.523862152	0.001831552	0.078419611
ENSBTAG00000019045	439.7870124	0.523896761	0.007101166	0.098599921
ENSBTAG00000011212	2223.694488	0.526172189	0.004442621	0.088954261
ENSBTAG00000006185	751.4296369	0.527905304	0.001958718	0.078853809
ENSBTAG00000000913	1317.273854	0.528739966	0.003346766	0.088738181
ENSBTAG00000032694	470.0894801	0.529945077	0.007026532	0.09841519
ENSBTAG00000031252	2385.667989	0.530568306	0.001005881	0.07276497
ENSBTAG00000010832	2645.955784	0.531138486	0.00654611	0.096275847
ENSBTAG00000012511	781.3608195	0.531516259	0.004893801	0.090015001
ENSBTAG00000009560	355.3259763	0.531642071	0.000954069	0.07276497
ENSBTAG00000000417	716.5420153	0.53193533	0.001228624	0.073030476
ENSBTAG00000007065	542.6413593	0.532120205	0.00352043	0.088738181
ENSBTAG00000013390	1015.209254	0.532439781	0.003635375	0.088738181
ENSBTAG00000020251	3597.282272	0.532538471	0.004166826	0.088738181
ENSBTAG00000019418	494.2233369	0.532660488	0.00222297	0.084156538
ENSBTAG00000003484	531.2928115	0.533375479	0.00129246	0.074531872
ENSBTAG00000038146	1192.998426	0.534487403	0.004034574	0.088738181
ENSBTAG00000030820	1011.281696	0.536391578	0.003346426	0.088738181
ENSBTAG00000006373	4616.057099	0.536659453	0.00226794	0.084401643
ENSBTAG00000016596	965.5734662	0.538314768	0.005185976	0.092187953
ENSBTAG00000017929	5062.124702	0.539318733	0.000994239	0.07276497
ENSBTAG00000006767	635.4523988	0.540233095	0.005124546	0.092187953
ENSBTAG00000020807	1262.013997	0.542454164	0.003122098	0.088717707
ENSBTAG00000016175	303.5294216	0.54432532	0.003263121	0.088717707
ENSBTAG00000014353	679.0456307	0.545138431	0.001205348	0.073030476
ENSBTAG00000018274	306.7074934	0.545226629	0.006446977	0.096275847
ENSBTAG00000012177	1756.752254	0.54643223	0.000667273	0.07276497
ENSBTAG00000023452	1346.329734	0.54647166	0.007078017	0.098508069
ENSBTAG00000017016	707.2535651	0.546894533	0.000540422	0.07276497
ENSBTAG00000021549	1604.847369	0.547143338	0.001177056	0.073030476
ENSBTAG00000025280	3954.844928	0.549239667	0.000094887	0.058555428
ENSBTAG00000020555	556.1944405	0.549786008	0.007159708	0.098770017
ENSBTAG00000004318	1194.940445	0.550623733	0.001032073	0.07276497
ENSBTAG00000009508	631.1232114	0.552504028	0.005207843	0.092187953
ENSBTAG00000000622	5382.416685	0.552803126	0.00463689	0.089129533
ENSBTAG00000012069	1055.23619	0.552901871	0.003940191	0.088738181
ENSBTAG00000013343	3180.830303	0.552942614	0.003926644	0.088738181
ENSBTAG00000033603	2573.943321	0.553326192	0.001062077	0.07276497
ENSBTAG00000018278	1176.048819	0.555176262	0.00357651	0.088738181
ENSBTAG00000000158	381.0957249	0.555456729	0.001852691	0.078419611
ENSBTAG00000047793	1723.366146	0.556112206	0.001718847	0.078419611
ENSBTAG00000019867	1189.003	0.558549913	0.004237944	0.088941235
ENSBTAG00000015092	335.6643894	0.559502461	0.000201707	0.067953974
ENSBTAG00000013358	1316.575251	0.560573145	0.007036888	0.09841519
ENSBTAG00000045732	641.1835023	0.560781666	0.006002437	0.095102963
ENSBTAG00000013776	466.4161163	0.561937466	0.002432207	0.084608664
ENSBTAG00000003728	539.7400263	0.563306945	0.006670721	0.09704383
ENSBTAG00000010552	755.8284188	0.563580872	0.000886248	0.07276497
ENSBTAG00000010232	852.8572245	0.564636602	0.002722157	0.086666454
ENSBTAG00000011311	401.5108785	0.56509019	0.000460152	0.07276497
ENSBTAG00000008340	1462.186496	0.565314436	0.002101984	0.081788063
ENSBTAG00000025814	1229.975602	0.565325453	0.000495573	0.07276497
ENSBTAG00000004120	312.5745005	0.565512394	0.000726846	0.07276497
ENSBTAG00000014964	996.9001477	0.566879766	0.000337292	0.07276497
ENSBTAG00000006590	427.12041	0.567186375	0.003603456	0.088738181
ENSBTAG00000000694	1204.886217	0.567409306	0.002019815	0.079437822
ENSBTAG00000014926	629.9022682	0.567440633	0.002532485	0.084608664
ENSBTAG00000023487	885.6865584	0.571771861	0.00251973	0.084608664
ENSBTAG00000030319	280.4475935	0.573322782	0.001854005	0.078419611
ENSBTAG00000009384	2043.795643	0.573513086	0.000110436	0.058555428
ENSBTAG00000024781	760.2990913	0.573693047	0.004112001	0.088738181
ENSBTAG00000007812	1073.636997	0.573767542	0.003360534	0.088738181
ENSBTAG00000021802	446.8631204	0.574155604	0.003956908	0.088738181
ENSBTAG00000021715	1425.354655	0.575926792	0.004154311	0.088738181
ENSBTAG00000002708	1222.444677	0.576026406	0.001188864	0.073030476
ENSBTAG00000018542	1725.470755	0.576255563	0.00102678	0.07276497
ENSBTAG00000018479	658.0441359	0.577964717	0.00121743	0.073030476
ENSBTAG00000009636	691.109395	0.578301283	0.000389663	0.07276497
ENSBTAG00000009638	563.6736906	0.578951543	0.003968255	0.088738181
ENSBTAG00000020907	558.9698186	0.579199382	0.000700393	0.07276497
ENSBTAG00000007572	1570.400857	0.579394702	0.00046103	0.07276497
ENSBTAG00000010584	1125.05801	0.581102908	0.001214183	0.073030476
ENSBTAG00000009163	1361.318258	0.587700307	0.00048506	0.07276497
ENSBTAG00000027711	2167.292567	0.589070181	0.000704783	0.07276497
ENSBTAG00000017386	606.4127237	0.589122516	0.000531252	0.07276497
ENSBTAG00000010995	483.2480286	0.589190835	0.001912762	0.078484556
ENSBTAG00000018320	9644.573316	0.589539168	0.003219349	0.088717707
ENSBTAG00000020733	4136.332258	0.589724987	0.007467102	0.098905805
ENSBTAG00000026886	870.2742864	0.590495964	0.000751888	0.07276497
ENSBTAG00000014388	1612.159719	0.595422321	0.000365613	0.07276497
FAR	3037.330736	0.595938181	0.001573587	0.077064472
ENSBTAG00000007398	465.3489621	0.596472472	0.002128444	0.08207333
ENSBTAG00000016988	2699.270254	0.59666847	0.001895397	0.078419611
ENSBTAG00000007900	804.6952264	0.599981218	0.000701185	0.07276497
ENSBTAG00000014695	1065.837582	0.601200876	0.000246928	0.07276497
ENSBTAG00000039138	465.7321243	0.603021773	0.000718127	0.07276497
ENSBTAG00000004343	274.777576	0.605084914	0.003560483	0.088738181
ENSBTAG00000025540	632.2271563	0.606113563	0.003090064	0.088717707
ENSBTAG00000013126	933.1371781	0.609269797	0.000626338	0.07276497
ENSBTAG00000038896	3184.20759	0.60951777	0.002373317	0.084608664
ENSBTAG00000008935	2511.058912	0.611292724	0.000858423	0.07276497
ENSBTAG00000040298	339.3276625	0.611769769	0.005326056	0.092620819
ENSBTAG00000015002	912.1770448	0.612219564	0.001333315	0.07477395
ENSBTAG00000003409	534.1031985	0.613125477	0.000431009	0.07276497
ENSBTAG00000017496	1230.870533	0.613940665	0.001820717	0.078419611
ENSBTAG00000003846	4721.465428	0.614031118	0.004116886	0.088738181
ENSBTAG00000026650	354.6005992	0.618160657	0.00103772	0.07276497
ENSBTAG00000006988	410.3578968	0.618395785	0.000962877	0.07276497
ENSBTAG00000030503	455.9472034	0.619965091	0.002335931	0.084608664
ENSBTAG00000019891	714.0128952	0.620330947	0.001124782	0.07276497
ENSBTAG00000014226	2230.385896	0.625533981	0.004214405	0.088738181
ENSBTAG00000046319	1930.111214	0.6264771	0.000058612	0.058555428
ENSBTAG00000043979	6267.76229	0.627746937	9.44E-05	0.058555428
ENSBTAG00000037565	8920.449914	0.635493029	5.55E-05	0.058555428
ENSBTAG00000008632	537.8294567	0.644105999	0.000241503	0.07276497
ENSBTAG00000012880	304.9822915	0.64436108	0.000391767	0.07276497
ENSBTAG00000001792	1000.938318	0.648819093	0.000439806	0.07276497
ENSBTAG00000033884	301.0621997	0.65004933	0.001644904	0.077064472
ENSBTAG00000013051	1680.771591	0.650900128	0.000133064	0.058555428
ENSBTAG00000018339	708.5180592	0.656888162	0.001597762	0.077064472
ENSBTAG00000017463	376.1228255	0.661332229	6.09E-05	0.058555428
ENSBTAG00000030930	613.2091984	0.663531726	0.000101905	0.058555428
ENSBTAG00000018072	307.0334844	0.664533563	0.00016449	0.061541683
ENSBTAG00000000605	1266.494112	0.66511925	0.001343385	0.07477395
ENSBTAG00000002094	1049.651975	0.665857866	0.001749483	0.078419611
ENSBTAG00000033008	367.9703679	0.66662326	0.000636745	0.07276497
ENSBTAG00000011760	408.1392522	0.677053861	0.000689747	0.07276497
ENSBTAG00000003404	428.041914	0.692285401	0.001331554	0.07477395
ENSBTAG00000000428	327.2023242	0.707121227	3.47E-05	0.058555428
ENSBTAG00000008543	791.6780353	0.720167337	0.000748174	0.07276497
ENSBTAG00000007368	2609.316582	0.725958909	0.000137218	0.058555428
ENSBTAG00000033422	369.0345484	0.77388487	8.56E-05	0.058555428
ENSBTAG00000019386	277.7367041	0.886868545	2.56E-05	0.058555428
